# Supplementary material for: From support to pressure: the multiple associated effects of differential leadership patterns on the workplace behavior of university teachers in western China
Source: Front Psychol. 2026 May 26;17:1855518. doi: 10.3389/fpsyg.2026.1855518 (PMC13246370; doi:10.3389/fpsyg.2026.1855518)
Supplement: Supplementary file 1 [file Data_Sheet_1.ZIP]

Archive with 4 entries (4 files):
- Dataset_Study2_N713.csv
- Supplementary_Material_1_Codebook.docx
- Supplementary_Material_2_Instruments.docx
- Dataset_Study1_N752.csv
