# Supplementary material for: From support to pressure: the multiple associated effects of differential leadership patterns on the workplace behavior of university teachers in western China
Source: Front Psychol. 2026 May 26;17:1855518. doi: 10.3389/fpsyg.2026.1855518 (PMC13246370; doi:10.3389/fpsyg.2026.1855518)
Supplement: Supplementary file 1 [file Data_Sheet_1.ZIP › Dataset_Study2_N713.csv]

id	study	gender	age	education	academic_rank	position_type	years_at_current_institution	institution_type	province_region	administrative_role	relationship_closeness	l1	l2	l3	l4	l5	l6	l7	l8	l9	l10	l11	l12	l13	l14	l15	pc1	pc2	pc3	pc4	pc5	pc6	pc7	pc8	pc9	pc10	pc11	pc12	sc1	sc2	sc3	sc4	sc5	sc6	sc7	sc8	oi1	oi2	oi3
2	2	1	3	3	3	1	2	1	9	1	3	2	2	3	1	3	5	4	4	3	2	1	2	5	4	2	5	4	4	4	5	4	2	4	5	5	4	4	2	2	1	1	1	1	1	1	5	5	5
3	2	1	2	3	2	1	2	3	3	0	3	3	3	2	1	1	2	1	2	4	1	1	2	2	1	3	5	3	5	4	4	2	4	4	5	4	4	5	2	3	1	2	4	2	3	4	5	5	5
4	2	1	4	3	3	1	3	1	6	0	4	4	1	2	1	1	3	1	1	2	1	2	1	3	2	3	5	1	2	4	1	1	2	1	1	1	2	2	1	1	3	2	3	2	2	3	3	5	5
5	2	1	2	2	1	3	3	3	7	0	5	5	3	3	4	2	3	1	2	1	3	1	1	4	2	1	3	4	5	4	2	4	4	4	4	5	2	3	3	1	2	2	1	2	1	2	1	1	1
6	2	1	4	3	2	2	2	3	8	1	3	3	4	5	2	4	2	2	2	3	5	4	3	2	2	5	2	3	2	1	4	3	3	4	2	3	4	2	4	4	4	5	5	5	4	2	3	1	1
7	2	2	2	3	2	1	2	2	1	0	3	2	3	3	1	3	3	3	1	1	3	4	4	3	2	3	1	1	1	3	1	1	1	1	1	1	1	1	3	4	1	4	3	2	4	5	1	3	4
8	2	1	1	1	2	2	3	1	9	0	2	5	5	5	5	5	5	5	5	5	5	5	5	5	5	3	3	4	2	2	2	1	5	1	5	3	2	4	5	4	5	5	5	5	3	4	1	2	3
10	2	2	2	3	2	1	3	1	3	0	3	3	4	3	5	2	5	2	4	5	4	5	3	5	4	4	2	2	2	4	3	4	2	3	1	2	5	4	5	4	5	4	5	2	5	2	1	2	2
11	2	1	3	3	2	3	3	2	3	0	4	2	4	1	1	2	1	1	1	2	2	1	4	1	1	3	1	2	2	1	2	1	3	2	2	1	1	4	2	5	1	2	3	2	2	1	3	3	3
12	2	2	2	3	3	1	4	3	9	1	3	3	4	3	5	4	4	3	5	4	1	5	4	3	1	4	5	5	4	4	2	3	2	5	4	4	3	3	2	2	1	1	1	2	2	2	4	4	3
13	2	2	2	3	2	2	2	2	3	0	4	1	1	2	5	1	5	1	2	1	1	4	2	4	2	1	1	1	2	3	1	1	2	1	1	1	1	1	4	4	1	3	3	3	3	5	4	1	1
14	2	2	4	3	2	1	4	2	6	0	3	5	5	3	2	2	5	1	4	3	2	2	4	4	3	3	3	2	1	3	2	1	2	1	1	1	2	1	5	4	5	5	4	5	5	4	3	3	2
15	2	1	4	2	3	3	3	3	12	0	4	1	2	4	4	2	1	4	2	3	2	2	3	4	1	4	5	5	5	4	5	4	5	4	3	4	4	3	1	1	4	1	2	1	1	1	5	3	5
16	2	1	2	3	3	1	1	1	5	1	3	4	4	1	4	2	3	5	3	3	2	4	3	5	1	2	4	4	4	5	4	4	2	3	5	5	4	4	5	2	2	5	4	4	3	3	1	5	4
17	2	1	3	3	2	1	1	3	6	0	3	4	5	2	4	5	4	5	5	3	3	3	3	4	3	2	1	1	1	2	2	1	2	1	1	1	1	1	4	3	4	2	3	3	4	3	2	3	1
18	2	2	3	2	2	1	2	1	9	0	3	3	3	4	2	1	2	3	4	2	1	5	4	4	2	4	4	4	3	2	4	4	2	2	4	1	2	4	4	4	1	2	2	2	2	2	4	3	1
19	2	1	2	3	2	1	1	3	6	0	1	5	3	5	5	5	4	4	5	4	3	5	5	5	5	4	2	2	1	2	2	3	5	2	2	4	4	3	4	4	3	2	5	1	3	3	2	4	2
20	2	1	4	3	2	1	3	4	6	0	2	5	5	5	4	4	3	4	4	3	5	1	3	4	4	4	2	4	4	2	2	4	2	2	1	2	4	1	2	5	2	4	2	2	3	4	4	2	2
21	2	1	3	3	2	1	1	4	8	1	5	2	3	1	3	3	1	1	2	2	3	2	2	3	1	1	1	4	1	3	3	4	2	2	2	4	2	4	3	4	2	1	2	3	3	2	2	1	2
22	2	2	1	2	2	1	2	3	6	1	3	3	2	1	5	2	2	2	5	4	2	1	4	3	4	4	5	3	4	2	3	4	1	3	4	2	3	4	1	2	1	2	3	4	1	2	4	3	2
23	2	1	2	3	1	1	3	1	2	0	3	4	3	2	4	5	4	4	4	3	5	4	2	5	3	2	3	2	2	2	1	1	1	1	1	3	1	2	2	2	4	4	3	4	3	3	2	1	2
24	2	1	3	3	1	4	1	2	12	0	3	4	3	3	3	1	4	4	2	3	3	4	2	1	3	2	1	2	1	3	1	1	1	1	1	2	1	1	3	4	3	4	4	2	2	2	1	1	1
25	2	2	3	2	2	2	2	3	7	0	5	2	2	3	3	1	1	2	1	1	2	4	3	2	1	1	5	5	5	4	3	5	3	2	2	3	3	4	2	2	1	1	4	2	1	3	5	4	3
26	2	1	3	3	1	1	4	3	8	0	5	2	4	1	1	1	2	2	4	1	2	4	1	1	2	3	4	5	3	4	3	4	5	4	5	5	5	5	2	3	1	3	1	1	2	1	4	4	4
27	2	2	2	3	2	1	1	4	11	0	3	5	4	2	2	4	2	3	3	2	3	1	2	3	4	2	4	4	4	5	5	5	4	4	4	5	4	5	3	2	4	3	1	4	1	3	3	4	2
28	2	2	2	2	1	4	3	3	2	1	2	5	4	5	4	2	4	3	4	4	4	5	5	5	2	4	1	1	1	1	1	1	1	1	1	1	1	1	4	2	4	3	5	5	5	5	1	1	1
29	2	1	2	3	2	2	3	3	6	0	5	2	2	2	2	4	1	1	4	2	1	4	1	2	1	3	1	1	1	2	2	2	4	4	2	3	1	2	3	1	1	4	3	4	2	3	2	1	1
30	2	2	2	3	2	1	1	1	7	0	5	1	1	1	1	1	1	1	1	1	1	1	1	2	2	1	5	5	4	4	2	2	4	4	5	4	3	4	1	1	1	1	2	2	1	1	2	1	1
31	2	1	1	3	1	2	1	2	9	0	2	4	4	5	1	2	2	3	1	2	2	4	3	1	3	3	3	5	5	4	5	3	2	5	4	3	4	4	2	2	3	1	1	1	4	4	2	4	3
32	2	2	3	3	2	1	4	2	6	0	2	1	1	3	2	5	3	4	5	2	3	5	5	2	2	3	1	2	1	2	3	5	4	2	2	5	5	2	4	2	5	2	2	1	4	4	2	5	4
33	2	1	3	2	2	1	1	1	6	0	3	3	1	2	3	3	2	1	2	4	2	3	4	3	3	2	2	1	4	2	1	2	1	1	4	3	1	3	2	2	4	5	1	4	2	3	1	2	1
34	2	1	1	3	2	1	3	3	2	0	1	5	5	5	3	4	2	3	2	4	4	4	2	5	4	4	3	4	3	4	4	4	3	4	4	3	4	3	3	3	2	4	2	4	4	4	4	3	4
35	2	1	3	2	4	2	1	3	8	0	3	2	5	4	2	5	5	5	5	4	5	4	4	2	4	5	4	2	3	2	1	2	2	2	1	2	1	4	5	4	4	4	2	5	3	3	2	2	2
36	2	2	1	3	2	1	2	3	11	0	3	4	3	3	2	4	2	3	5	1	4	4	5	4	3	1	2	3	4	2	2	1	2	2	3	1	1	3	3	4	2	1	1	5	2	4	5	5	2
37	2	2	4	3	2	1	2	4	6	0	3	3	1	1	2	2	2	3	3	2	2	4	3	2	3	2	4	2	5	2	4	5	3	4	3	4	2	2	1	1	2	1	2	2	2	1	3	2	2
38	2	2	1	1	4	2	3	2	9	0	4	2	2	2	1	2	2	1	3	1	2	4	3	1	2	5	4	5	5	5	4	4	5	5	5	5	4	5	2	2	3	3	2	1	4	2	5	5	5
39	2	2	4	3	3	1	2	3	4	0	3	5	5	5	4	2	5	5	3	4	4	4	3	4	4	4	1	3	1	2	2	1	1	2	2	2	1	1	4	4	2	5	5	5	3	5	4	1	4
40	2	1	2	2	1	1	3	2	2	0	3	4	3	3	3	3	4	5	4	4	4	5	3	4	2	5	1	2	1	1	2	2	2	1	1	1	2	1	4	3	5	4	4	4	1	2	1	1	3
41	2	1	3	2	2	2	2	1	11	0	4	1	3	2	2	4	2	1	2	3	3	2	1	4	2	4	5	1	4	3	5	5	3	4	4	4	3	4	4	5	4	1	4	3	2	4	4	4	5
42	2	1	3	3	3	2	3	3	6	0	3	4	4	5	5	3	4	5	5	4	4	3	5	4	3	3	2	2	3	1	1	1	2	1	1	1	1	1	4	4	4	5	4	3	3	4	4	3	2
43	2	2	5	2	3	4	1	3	7	0	3	3	1	4	2	2	3	2	2	2	1	4	4	2	2	2	5	4	1	4	3	4	4	3	4	4	4	5	2	4	5	3	3	2	2	3	4	4	4
44	2	2	1	3	3	1	2	3	7	1	5	3	2	4	2	1	2	3	1	1	1	2	2	3	4	2	3	4	4	4	5	4	4	4	4	5	4	5	2	3	5	5	5	4	4	1	4	4	5
45	2	2	1	3	3	1	2	3	10	1	1	3	5	4	5	5	5	3	5	5	3	3	5	4	5	4	3	2	3	3	4	3	2	3	3	4	1	2	4	4	5	4	5	3	5	5	2	2	2
46	2	1	1	3	3	1	2	3	1	1	4	1	2	4	2	1	2	5	5	2	1	3	1	2	1	2	2	2	3	3	3	2	2	2	2	3	5	1	4	3	3	4	4	2	3	3	5	5	5
47	2	1	2	3	2	1	1	2	2	0	5	1	2	3	1	1	1	2	1	2	2	2	1	3	4	3	5	4	3	5	3	2	4	3	2	2	3	1	3	4	2	4	2	3	2	2	2	1	2
48	2	3	3	3	4	1	2	1	4	1	2	3	5	5	5	5	2	3	3	5	2	4	4	4	4	3	1	1	1	2	1	1	1	1	1	1	1	1	5	3	4	4	5	5	5	5	1	2	1
49	2	1	1	2	2	1	3	3	1	1	5	2	2	4	1	2	1	1	2	3	3	1	1	2	2	1	5	2	5	4	4	4	4	5	4	5	5	5	1	3	1	1	1	1	2	2	5	2	4
50	2	1	4	3	2	1	2	1	5	0	2	3	2	3	4	4	2	4	5	5	5	5	5	3	2	4	3	1	2	2	1	4	3	4	2	2	4	2	3	1	2	2	4	4	1	3	2	3	3
51	2	2	3	3	2	1	3	2	7	0	3	1	2	1	2	4	2	1	2	2	1	1	1	1	2	2	1	2	1	4	4	2	3	2	1	2	1	2	2	5	2	4	4	2	3	2	4	2	3
52	2	1	3	3	2	1	2	2	9	1	4	2	3	3	3	3	2	2	4	1	3	5	4	3	3	4	3	2	4	3	3	1	1	3	2	1	2	3	1	1	3	1	2	1	2	2	4	3	1
53	2	2	3	3	1	1	4	3	6	0	3	2	2	3	2	1	5	2	3	1	3	1	4	1	4	2	3	4	4	3	4	5	4	2	3	3	3	3	2	2	1	3	3	3	1	3	5	3	4
54	2	1	3	2	3	2	2	1	1	0	5	1	1	1	1	1	2	1	2	1	1	1	1	1	2	1	4	2	1	1	4	2	3	4	4	3	4	2	1	1	2	1	1	2	1	1	5	5	4
55	2	1	2	3	1	2	1	3	11	1	3	3	3	3	1	3	4	3	1	2	5	2	3	4	3	3	4	4	3	4	4	2	4	2	3	3	3	2	3	3	2	2	3	5	3	4	2	3	2
56	2	1	2	3	2	4	1	3	6	0	1	4	5	2	5	4	2	5	5	4	4	5	3	4	5	4	2	1	3	4	2	3	3	2	4	1	2	1	5	4	4	5	4	5	1	5	1	5	1
57	2	2	1	3	4	1	3	3	6	0	2	1	4	2	4	1	3	3	3	4	4	2	3	1	1	2	4	1	2	2	3	1	3	4	1	3	2	4	2	5	3	2	5	2	5	3	1	3	2
58	2	2	3	3	2	1	4	3	2	1	5	2	1	2	3	4	1	1	1	1	3	1	1	2	1	1	4	4	4	3	2	2	2	2	2	4	2	3	3	2	1	2	1	2	3	2	4	4	5
59	2	2	2	2	4	3	1	1	8	0	2	2	4	5	2	5	5	3	3	2	4	5	4	2	4	4	1	1	2	2	2	1	1	1	1	1	2	2	3	4	2	5	3	4	2	5	1	1	2
60	2	1	2	3	2	1	2	3	3	0	3	1	1	2	4	4	1	2	2	1	3	2	5	4	1	4	3	2	5	2	2	4	5	3	1	2	3	4	2	4	3	2	1	1	2	4	1	1	2
61	2	1	3	3	2	1	2	3	2	0	4	4	1	2	2	4	4	3	4	2	2	2	2	2	2	3	4	2	2	5	1	1	2	3	3	2	2	3	4	5	1	4	5	2	4	3	2	1	3
63	2	2	3	1	2	3	3	3	6	1	4	1	2	2	4	2	1	2	1	2	1	2	3	4	1	3	2	1	3	1	3	1	4	3	4	4	4	1	2	3	3	2	5	4	2	4	2	2	3
65	2	1	2	3	1	1	2	3	8	0	2	2	2	1	5	3	4	4	4	1	5	2	4	4	5	5	3	1	1	1	1	1	1	2	1	2	3	1	3	1	4	4	2	1	2	5	2	3	5
66	2	2	2	3	2	1	1	4	9	0	3	3	2	4	4	4	4	4	2	2	2	5	4	3	5	5	2	1	2	2	3	2	1	3	4	2	2	1	5	4	4	4	3	5	5	2	3	3	2
67	2	2	2	3	3	1	1	4	7	0	1	5	4	5	5	5	5	4	4	5	4	4	5	4	5	5	2	2	2	1	1	1	1	1	3	1	2	2	2	1	2	1	2	1	1	3	4	3	1
68	2	1	3	3	2	1	3	2	7	0	3	5	4	4	5	5	5	3	5	2	3	3	2	4	4	3	2	4	4	4	5	4	3	3	5	4	5	5	5	2	3	1	3	4	2	1	3	5	3
69	2	2	4	3	2	1	3	3	7	0	1	5	3	5	4	5	5	4	5	5	5	2	2	4	5	4	3	2	3	1	3	2	4	1	2	4	2	1	4	2	4	4	5	2	5	3	2	2	2
70	2	1	3	3	1	1	1	1	12	1	3	3	5	5	3	4	2	4	1	3	5	2	3	1	2	3	5	4	4	4	4	5	3	4	4	5	4	3	4	5	5	4	3	5	3	4	2	2	1
71	2	2	2	3	4	4	2	3	2	0	4	4	3	4	1	3	4	2	3	2	4	3	4	4	3	2	2	4	4	2	4	1	3	5	3	2	2	1	4	5	2	4	4	3	4	5	2	4	2
72	2	1	3	2	2	1	3	2	9	0	2	4	4	4	4	5	4	5	3	5	4	5	3	4	3	3	5	5	5	3	3	3	3	1	2	4	1	3	1	2	3	2	4	2	2	4	5	2	3
73	2	1	2	3	1	2	1	1	8	1	2	2	5	1	4	5	5	3	4	3	2	3	3	2	1	1	3	3	5	3	4	5	4	4	3	3	4	4	3	4	4	1	2	4	3	2	2	3	1
74	2	2	2	3	2	3	2	3	6	0	3	2	3	2	3	4	3	2	3	2	2	1	3	4	2	2	5	4	5	5	4	4	5	4	3	4	5	5	2	2	1	1	2	2	1	1	2	3	4
75	2	2	2	3	1	2	3	4	12	1	5	2	2	2	3	2	5	3	2	3	2	3	2	4	1	3	4	5	3	3	4	2	5	4	4	5	5	5	2	4	1	4	3	2	4	3	4	2	3
76	2	1	1	2	2	4	2	2	8	1	3	4	4	2	2	3	2	4	1	1	4	2	2	1	3	3	1	3	2	4	1	3	3	1	2	4	2	3	1	2	1	1	3	2	3	1	4	1	4
77	2	1	2	3	4	2	3	3	3	1	4	3	3	1	2	2	2	2	4	1	1	1	1	1	1	2	2	3	3	4	1	3	2	4	1	2	2	1	1	2	1	2	1	3	4	1	3	3	3
78	2	1	2	3	3	3	2	1	6	0	2	5	2	3	4	5	4	4	4	2	3	3	5	3	3	4	5	2	1	3	1	3	4	3	1	1	3	2	2	5	3	3	5	1	5	2	1	1	4
79	2	1	1	3	2	1	4	3	6	0	2	3	4	4	2	5	2	2	3	4	3	4	4	3	3	2	4	3	2	3	1	1	1	3	2	2	1	2	2	3	2	3	1	2	4	2	1	3	2
80	2	2	2	3	3	3	4	4	5	0	3	2	1	3	1	2	2	2	4	4	4	4	1	2	1	2	5	4	4	2	3	5	5	5	4	5	5	5	1	2	1	2	3	1	2	1	4	3	4
81	2	2	3	3	2	1	2	3	12	0	2	4	2	2	3	2	4	5	4	3	4	3	2	5	4	1	1	2	3	4	5	4	1	3	3	3	3	3	4	4	3	2	2	4	3	5	2	4	3
82	2	1	1	3	3	1	3	2	9	0	5	1	1	1	1	1	1	1	1	1	2	1	1	1	1	1	5	4	4	4	1	5	4	3	3	4	4	2	1	1	4	1	1	2	1	2	4	3	5
83	2	2	2	3	3	1	1	2	12	1	3	1	1	1	3	1	1	2	3	2	1	2	2	1	2	1	2	3	2	2	4	3	2	4	4	4	5	4	1	2	1	1	1	1	2	2	3	1	1
84	2	1	3	3	3	1	2	2	10	0	4	3	2	1	4	1	2	3	1	2	3	2	3	1	2	2	2	5	5	4	4	4	4	4	4	4	5	4	1	2	1	2	1	2	1	1	5	4	5
85	2	1	3	3	3	1	3	1	1	0	1	3	3	3	5	4	4	5	5	5	5	3	5	5	4	4	3	2	1	1	1	3	4	3	1	4	1	1	5	5	4	5	3	4	4	5	3	5	2
86	2	1	2	2	2	4	1	1	11	0	3	5	4	4	3	4	3	2	3	3	5	5	3	2	1	2	4	3	3	3	2	4	3	5	2	3	2	3	3	2	4	4	3	2	5	4	3	3	1
87	2	2	4	3	2	1	3	2	8	0	2	2	4	3	4	3	4	2	1	3	3	2	2	3	3	4	3	3	4	4	1	4	4	3	3	4	3	1	4	1	4	2	2	3	1	4	4	4	3
88	2	1	2	2	2	4	2	1	6	0	3	4	5	4	5	4	4	3	5	3	2	5	3	4	5	4	2	1	1	1	2	2	1	2	1	1	2	1	5	3	4	2	5	2	3	4	1	2	1
89	2	1	5	3	2	2	3	2	1	1	3	3	4	1	4	1	2	4	1	2	3	4	4	3	4	2	5	5	2	1	2	5	2	3	4	1	4	2	3	3	3	5	1	4	3	2	3	1	4
90	2	1	1	3	2	2	2	1	8	0	3	3	3	2	2	2	3	2	3	5	2	2	2	4	2	5	3	3	4	4	2	4	3	3	3	4	2	3	2	1	2	2	3	2	4	4	4	3	4
91	2	1	3	3	2	1	2	1	2	1	4	4	3	3	2	3	3	4	3	4	3	2	4	2	4	1	1	1	2	1	3	4	2	3	2	2	2	1	3	3	4	4	2	2	4	2	1	4	2
92	2	3	5	3	2	1	3	3	11	0	3	5	4	4	1	3	1	1	1	2	3	1	2	1	2	1	4	5	3	4	4	5	5	4	4	4	5	5	3	1	2	3	2	4	5	4	5	4	4
93	2	1	2	3	2	3	3	4	1	0	3	2	2	2	1	2	4	3	2	3	2	3	2	1	4	3	3	1	5	4	5	5	4	3	5	4	4	5	3	4	1	1	1	1	2	2	3	3	1
94	2	2	3	3	1	1	1	3	6	0	3	4	4	5	5	2	3	4	4	1	2	5	4	3	3	4	1	4	1	5	4	2	3	3	2	4	4	3	5	4	2	4	5	5	5	2	3	1	2
95	2	2	3	3	3	1	3	1	9	0	3	4	5	2	5	1	5	2	4	1	2	2	4	4	2	4	5	4	3	3	3	3	3	5	4	3	1	4	2	2	2	1	3	4	1	3	2	3	1
96	2	2	2	3	2	1	3	3	7	0	4	2	2	1	1	1	1	1	1	1	1	1	4	2	4	1	2	5	5	3	4	4	4	5	4	5	5	4	1	1	1	1	3	1	2	1	5	5	5
97	2	2	5	3	2	4	1	3	11	0	5	2	2	1	2	1	3	1	1	2	1	1	2	2	2	3	2	3	5	1	2	4	1	5	1	2	3	2	2	3	1	4	2	4	2	2	2	2	3
98	2	2	3	3	2	1	2	1	11	1	3	1	3	1	3	5	1	3	2	1	2	2	1	2	2	2	3	3	3	2	1	3	3	3	2	4	1	4	4	2	1	4	3	4	2	3	4	4	2
99	2	2	3	3	1	4	4	2	1	0	3	4	2	3	5	1	4	4	3	2	1	3	3	3	2	3	4	5	5	5	5	5	5	5	4	5	5	4	2	2	1	1	2	5	1	1	5	5	4
100	2	1	2	3	2	1	2	3	12	0	3	2	3	4	2	5	3	4	4	2	2	3	2	3	4	3	4	3	3	3	4	2	3	5	2	2	2	4	5	4	3	5	5	3	5	4	4	4	3
101	2	2	3	1	2	2	2	2	1	0	2	2	3	4	5	2	4	2	3	4	3	3	3	2	4	3	4	4	4	2	2	4	2	3	2	5	3	2	4	3	4	2	4	1	4	5	2	3	3
102	2	3	1	2	2	2	3	3	8	0	3	4	2	5	5	1	5	3	3	4	3	3	4	5	3	5	2	3	5	5	4	3	5	3	3	2	5	4	4	2	4	3	5	4	4	4	2	2	2
103	2	2	5	3	3	1	2	3	9	0	5	2	1	4	4	3	2	1	2	1	4	2	1	1	1	2	1	5	3	1	2	3	2	1	2	1	3	1	2	4	3	3	4	4	3	3	2	4	2
104	2	1	2	3	2	2	3	2	11	0	3	3	5	4	5	5	4	4	5	3	5	5	2	4	4	5	5	3	1	3	2	2	1	4	2	1	1	4	3	2	4	5	5	5	5	5	3	1	2
105	2	1	3	2	2	1	3	3	12	0	3	3	1	4	4	1	4	2	4	3	3	3	4	3	2	2	3	1	1	2	1	3	4	4	1	1	2	3	5	4	5	4	4	4	2	3	4	2	1
106	2	2	1	2	3	1	1	3	5	0	2	1	3	3	1	4	4	2	2	1	4	1	1	1	1	2	5	5	4	5	5	4	5	5	5	5	5	5	1	1	2	1	1	1	1	1	2	1	2
107	2	1	1	2	1	1	2	3	1	0	3	5	3	4	3	4	2	3	4	5	3	2	5	4	2	4	4	4	5	4	5	5	5	4	5	5	4	3	3	2	3	2	3	2	3	2	4	4	5
108	2	1	2	2	3	4	2	1	6	0	3	2	4	2	4	5	3	3	5	4	3	2	2	5	2	2	3	3	2	2	1	3	2	3	3	3	3	2	1	5	4	3	2	3	3	3	3	2	3
109	2	2	2	3	2	1	3	3	1	0	1	3	4	2	1	2	3	4	4	3	3	5	5	4	4	1	4	4	5	5	4	5	3	5	5	4	5	5	2	3	3	3	1	2	2	3	3	4	1
110	2	2	4	3	3	1	1	1	6	0	4	1	4	3	4	3	2	2	2	3	2	2	4	4	2	3	3	1	3	2	3	2	5	4	2	2	2	5	3	5	1	3	4	3	3	3	1	1	3
111	2	1	2	3	2	4	3	4	11	0	3	2	5	1	4	2	3	1	2	3	4	1	1	4	3	4	4	2	5	2	3	3	3	3	4	4	4	3	1	4	5	3	5	4	5	5	2	1	1
112	2	2	1	1	3	1	2	3	9	0	1	4	3	5	4	5	4	5	2	3	3	4	2	5	3	2	3	5	5	5	5	4	3	4	4	5	5	5	2	1	2	1	2	1	1	1	5	5	4
113	2	2	2	3	3	1	4	2	1	0	3	4	1	1	4	2	1	1	3	2	3	2	2	1	1	1	1	2	2	2	4	5	3	3	1	4	4	4	3	3	1	2	2	4	1	4	3	5	2
114	2	1	2	3	2	1	3	3	6	0	4	1	1	1	1	1	2	1	1	1	1	1	3	2	3	3	4	3	4	3	4	4	5	4	4	3	4	2	2	4	3	4	2	4	2	5	5	4	4
115	2	2	2	3	2	2	3	2	9	1	2	2	5	3	1	1	4	1	3	4	3	2	3	5	3	1	5	5	4	4	5	4	4	3	3	4	4	3	5	4	1	2	3	3	4	4	3	3	2
116	2	2	4	3	2	2	3	3	12	0	3	1	3	2	5	1	3	3	5	1	3	2	3	4	3	4	3	3	3	2	3	3	2	3	2	3	2	3	2	4	3	2	5	3	3	4	1	2	4
117	2	2	2	3	2	1	3	3	7	0	2	5	5	3	2	3	3	4	3	5	4	4	4	2	5	5	2	5	5	5	3	4	4	5	4	3	4	5	2	3	3	4	5	5	5	4	3	4	2
119	2	1	1	3	4	1	2	4	11	0	3	3	2	3	3	2	4	5	1	2	3	3	4	4	4	5	5	1	1	3	1	2	1	1	1	3	1	2	5	4	3	2	4	2	3	2	3	2	1
121	2	1	4	3	4	1	2	2	6	0	1	5	5	5	5	5	5	4	3	3	5	4	5	5	5	4	1	4	1	1	1	1	2	1	1	1	2	2	5	3	5	5	5	5	4	4	1	2	1
122	2	2	2	2	1	3	2	4	6	1	2	3	4	2	3	5	3	2	2	3	4	3	2	1	3	3	1	1	1	1	2	2	1	2	3	2	2	3	1	1	2	2	1	1	3	1	2	1	2
123	2	1	3	2	3	1	3	1	1	1	3	4	3	3	4	2	2	2	3	4	4	4	4	2	2	5	3	2	5	3	2	4	4	2	2	3	3	2	4	1	3	2	2	4	4	4	4	2	2
124	2	1	4	3	3	1	1	3	12	0	2	4	4	2	3	2	2	3	4	5	4	4	4	4	3	2	1	3	1	1	4	2	1	1	1	1	1	1	4	5	4	3	5	5	3	5	1	1	1
125	2	2	4	2	3	1	2	2	2	0	3	4	4	2	4	4	5	3	3	2	4	2	3	1	5	4	3	3	2	4	3	3	1	5	3	4	3	3	2	1	2	3	1	1	1	2	4	5	4
126	2	1	1	3	2	2	3	3	6	0	4	3	4	3	3	4	2	3	3	1	2	3	4	4	2	4	4	3	5	4	1	2	4	2	2	4	2	3	4	4	4	2	5	4	3	3	4	3	3
127	2	2	4	2	2	1	2	3	4	0	5	2	1	2	1	1	2	2	3	1	3	1	2	3	2	1	2	2	5	1	4	3	3	3	5	4	3	3	1	2	1	2	1	1	3	1	5	3	3
128	2	1	4	1	2	1	1	2	2	0	3	4	1	4	2	1	3	2	2	4	1	2	3	4	2	2	5	3	4	3	5	3	5	5	5	3	4	1	2	1	5	3	4	2	2	4	5	4	4
129	2	1	4	2	2	4	4	1	11	0	3	5	3	4	2	3	5	4	4	4	4	3	4	3	4	3	2	3	3	2	3	4	2	5	3	4	2	4	1	2	3	1	2	1	1	3	1	2	2
130	2	2	3	2	2	1	3	3	12	0	3	4	5	5	4	5	4	4	5	5	2	4	4	4	4	4	1	1	1	1	1	1	1	2	1	1	1	2	3	2	4	5	2	2	2	3	1	1	1
131	2	1	2	3	2	1	4	1	12	1	1	4	5	5	5	3	4	5	5	3	4	1	4	4	5	3	1	1	2	1	1	1	1	3	1	5	1	2	5	3	5	4	5	5	5	5	2	2	1
132	2	1	2	3	2	1	2	2	1	0	3	2	2	4	3	4	4	2	5	5	2	5	3	3	1	2	2	4	4	4	2	2	3	5	3	4	3	3	3	1	3	1	2	4	2	1	3	2	3
134	2	1	2	3	4	1	3	3	8	0	3	4	2	1	2	4	5	2	4	2	2	4	4	3	3	1	2	3	1	3	2	4	2	3	1	3	4	4	3	2	3	3	2	1	1	2	4	4	2
135	2	2	4	3	2	1	3	1	6	0	2	5	5	5	5	5	5	5	5	5	5	5	2	5	5	4	2	1	1	3	1	4	2	5	4	3	4	4	5	5	5	5	5	5	5	5	2	1	2
136	2	2	1	2	4	1	2	4	10	0	3	2	1	4	3	1	1	3	3	3	2	2	5	3	1	4	4	4	2	1	2	1	1	3	4	2	3	1	2	4	5	3	4	1	3	2	4	2	2
137	2	1	2	2	3	1	4	1	12	0	2	1	3	1	1	2	1	1	2	2	1	1	1	2	1	1	4	4	4	5	5	4	4	4	5	5	4	4	1	1	1	2	1	2	1	1	4	4	4
138	2	1	4	3	3	2	2	2	12	1	5	3	2	3	1	2	2	2	3	2	4	2	3	3	2	4	4	1	2	4	1	2	3	4	2	3	3	1	4	3	3	3	5	2	3	1	5	5	4
139	2	1	3	3	2	2	3	2	12	0	4	3	4	5	4	4	2	5	4	2	5	2	3	5	5	5	1	3	3	3	2	3	4	5	3	4	3	4	5	4	5	5	3	2	3	5	2	2	3
140	2	1	2	2	2	1	1	2	6	0	2	3	4	4	4	4	3	4	2	3	5	4	1	4	4	4	2	4	1	3	4	4	2	2	3	1	3	2	4	3	4	3	3	4	5	3	3	2	4
142	2	2	3	3	3	2	4	3	9	0	5	5	4	5	5	2	4	3	2	4	3	3	4	3	4	2	1	1	4	1	2	2	1	2	1	1	1	2	1	3	4	2	2	4	4	1	3	2	3
143	2	2	1	3	2	1	3	2	11	1	3	2	2	4	4	5	4	3	3	3	1	4	3	4	3	4	2	4	2	1	3	3	2	2	3	2	2	1	3	5	3	3	4	3	1	2	1	3	3
144	2	2	3	3	2	1	2	3	5	0	5	3	3	2	4	4	1	3	1	3	4	1	1	3	4	2	1	1	2	2	4	3	4	4	4	3	4	1	1	4	4	1	4	2	2	2	4	1	4
145	2	2	4	3	3	1	1	3	8	0	4	1	4	1	2	1	2	1	1	1	2	2	1	1	2	2	1	2	4	1	2	1	2	1	2	2	2	2	2	2	1	1	1	1	2	1	4	1	1
146	2	1	2	3	2	1	2	3	7	1	5	1	3	4	3	3	1	2	2	3	3	2	4	3	2	2	2	4	3	2	3	2	2	4	3	2	2	2	1	4	4	4	1	3	3	2	2	3	3
147	2	2	2	2	3	1	1	1	7	1	2	3	3	2	4	1	4	2	2	2	2	1	4	2	5	2	2	2	3	2	1	2	2	4	2	3	3	3	2	2	2	2	1	2	2	1	4	4	2
148	2	1	1	3	2	1	3	3	12	0	2	2	3	3	4	5	2	2	3	5	2	5	5	2	4	1	4	3	3	1	3	3	4	1	1	1	2	3	3	2	3	2	2	1	4	2	3	3	4
149	2	2	1	3	2	1	3	3	8	0	2	5	5	4	5	3	5	4	5	5	5	5	5	5	5	4	2	1	1	1	1	1	2	1	1	2	1	1	5	5	3	5	5	5	5	5	2	1	1
151	2	1	5	3	2	1	2	3	12	0	2	5	4	4	4	5	4	5	5	5	4	4	5	5	3	5	4	2	3	3	4	2	2	2	1	3	1	4	2	2	3	2	4	4	3	2	3	5	2
152	2	2	1	2	3	1	1	2	6	0	4	1	3	1	3	2	2	1	1	4	2	2	5	1	3	2	1	1	2	2	3	2	4	3	2	1	3	1	1	2	3	1	2	1	1	1	2	4	2
153	2	1	3	2	3	1	3	1	3	0	3	2	2	5	2	3	5	3	2	2	2	2	4	2	2	1	2	1	3	1	1	1	1	4	2	1	2	2	3	4	3	3	4	5	4	3	4	3	4
154	2	1	2	1	3	1	2	1	6	0	1	4	5	5	5	3	5	5	5	2	5	5	5	2	4	4	2	5	3	3	5	2	4	2	4	4	4	4	5	5	3	5	5	4	4	4	2	3	3
155	2	2	2	2	2	1	2	2	5	1	3	5	4	3	3	4	3	4	2	5	5	5	5	4	3	1	3	4	4	3	4	4	3	3	2	4	4	3	5	4	2	5	4	4	4	5	2	4	4
156	2	1	3	3	2	1	2	2	6	0	3	3	3	4	1	4	4	2	1	2	2	1	1	1	2	3	2	3	2	2	2	2	1	2	1	1	2	2	2	1	3	4	4	3	2	4	3	3	1
157	2	2	1	2	3	4	2	2	4	0	2	2	3	5	5	5	4	4	2	5	5	5	2	5	3	4	4	5	3	3	2	2	3	1	2	2	2	2	2	4	5	3	4	4	5	5	4	4	1
158	2	1	2	2	2	1	4	1	1	1	3	3	3	1	5	1	3	4	5	2	2	4	3	3	2	2	2	2	3	1	1	1	1	2	1	2	1	1	2	1	2	2	1	1	2	3	4	2	2
159	2	1	2	3	3	1	2	2	6	0	5	3	4	3	2	1	4	2	3	3	4	2	2	3	2	2	4	3	1	3	1	3	3	2	2	3	4	3	5	5	3	2	1	4	1	4	1	3	1
161	2	1	4	3	1	1	2	2	1	0	5	1	2	2	1	1	1	1	1	1	2	2	1	1	2	1	3	4	1	3	3	4	5	2	4	3	4	5	2	1	4	1	1	2	2	1	3	4	4
162	2	2	4	3	2	2	1	3	6	0	3	2	4	5	3	4	5	4	2	5	4	3	3	3	2	4	2	4	5	3	4	3	4	4	1	5	4	3	5	4	2	4	4	3	3	4	5	4	5
163	2	1	2	1	4	1	3	1	6	1	3	4	4	4	5	2	4	4	5	4	3	5	4	4	3	4	3	3	1	2	3	2	1	4	3	2	3	2	1	4	3	3	2	4	3	2	2	4	3
164	2	1	3	3	3	1	4	3	1	1	2	2	1	3	4	3	1	3	2	1	2	5	3	4	1	4	2	3	3	5	2	2	3	3	1	2	4	2	2	3	2	3	1	2	3	2	3	4	2
165	2	1	4	3	1	3	3	4	7	0	2	5	5	3	5	2	5	4	3	2	1	3	2	4	4	5	2	2	3	3	4	2	4	2	5	1	4	3	4	5	3	5	5	4	2	5	4	3	4
166	2	2	2	2	3	1	2	2	1	1	1	4	3	2	2	2	1	1	4	3	4	2	2	2	2	4	2	1	1	2	1	4	1	2	2	3	1	1	1	1	1	3	3	1	2	2	3	1	1
167	2	2	4	3	2	1	3	4	9	1	4	4	4	2	4	3	2	5	2	2	4	3	4	5	3	2	2	1	1	1	2	1	1	2	2	1	1	1	4	5	3	3	5	5	4	4	1	2	2
168	2	1	2	2	2	2	3	1	3	1	3	4	3	5	4	2	4	1	3	3	4	3	1	2	3	2	4	3	2	3	3	4	4	3	3	5	2	3	2	1	3	4	3	4	4	4	2	2	1
169	2	2	3	3	3	3	4	3	2	1	1	2	2	5	5	4	4	2	5	4	4	5	1	5	4	2	2	4	5	4	4	4	5	5	3	5	2	3	2	2	4	1	1	2	2	3	3	4	5
170	2	2	2	3	2	1	3	3	5	0	4	3	1	2	2	4	4	2	2	4	4	3	2	5	1	2	5	5	5	5	5	5	5	5	5	5	5	5	2	2	2	2	1	3	1	2	5	5	4
171	2	1	1	2	3	1	3	3	11	1	4	2	1	1	1	1	2	2	1	1	3	2	2	2	3	5	4	4	3	4	3	5	3	2	3	4	5	4	1	3	2	2	1	2	1	1	2	4	4
172	2	1	3	2	3	1	2	4	6	0	3	2	2	2	4	1	3	4	3	2	2	4	2	1	1	3	2	2	4	4	2	2	2	3	4	1	5	4	3	4	4	4	3	5	4	3	2	2	2
173	2	1	3	3	2	1	2	3	6	1	3	3	3	5	5	5	5	5	5	3	5	5	4	5	4	5	2	2	1	2	1	1	2	1	2	2	1	1	5	4	5	5	4	5	5	5	2	1	1
174	2	2	2	1	2	2	1	1	6	0	2	4	4	3	4	4	4	1	2	2	4	3	5	5	2	5	2	4	2	2	1	1	2	1	2	2	1	1	2	2	1	1	3	3	3	3	2	1	3
175	2	1	4	2	2	1	2	3	7	0	5	3	1	1	1	1	1	2	2	2	3	3	4	3	3	1	1	5	2	3	2	2	2	4	3	3	3	3	1	2	1	3	2	1	2	2	5	4	5
177	2	1	2	1	3	4	2	2	8	0	3	2	4	1	2	2	1	2	1	1	4	4	3	2	4	3	2	2	2	4	2	3	3	3	2	5	1	2	2	1	5	1	4	1	1	1	3	3	1
178	2	2	3	3	2	1	1	3	12	0	4	2	1	1	1	2	1	1	1	1	2	2	2	1	1	1	3	1	1	2	1	5	1	2	1	2	3	1	1	1	1	2	1	1	1	1	1	3	3
179	2	1	3	2	3	4	4	2	8	0	3	3	1	3	3	5	2	3	2	2	2	4	4	2	4	3	3	4	2	4	4	2	3	4	4	3	3	2	5	1	4	4	5	1	4	3	3	4	2
180	2	2	4	3	2	1	2	3	8	0	2	5	3	3	4	4	3	2	5	4	3	3	5	5	4	2	4	2	3	3	2	5	3	2	2	1	2	2	5	4	3	5	2	4	3	3	2	1	2
181	2	1	1	3	2	1	2	3	7	1	1	2	1	3	2	3	3	5	1	4	3	5	2	3	2	2	5	4	4	2	3	5	4	1	2	3	3	3	3	4	5	5	5	5	3	4	2	5	5
182	2	2	1	3	3	1	3	2	8	0	1	2	3	5	5	2	4	4	4	4	5	3	5	4	3	5	1	5	4	4	3	3	5	3	3	5	4	2	4	1	2	2	1	3	3	3	5	4	5
183	2	1	4	3	1	3	3	3	5	1	4	1	3	1	2	1	3	1	1	1	2	1	2	2	1	2	2	4	5	4	4	4	4	2	4	1	3	4	3	1	5	1	2	1	1	1	5	5	5
184	2	1	2	2	2	2	2	1	9	0	5	2	3	1	1	1	3	5	2	2	2	3	3	2	3	1	3	5	3	1	1	3	3	3	2	3	4	4	4	2	1	2	1	2	2	4	3	5	1
185	2	1	1	3	3	1	3	1	6	0	5	4	2	4	2	2	3	3	1	3	1	5	3	2	2	1	3	5	4	5	3	2	4	3	5	4	1	5	4	5	3	2	2	1	3	2	3	2	3
186	2	3	2	1	2	4	3	2	1	0	3	1	5	5	4	2	4	4	3	3	5	4	4	5	4	4	5	4	3	3	3	5	4	3	4	4	3	4	2	5	2	3	5	3	5	2	4	1	3
187	2	2	2	3	3	4	1	3	2	1	2	4	5	3	5	2	4	2	3	3	1	3	2	5	5	3	2	3	4	2	1	1	4	2	2	3	2	1	2	2	2	2	1	2	3	4	4	2	2
188	2	1	1	3	3	1	4	4	12	0	3	2	4	4	5	4	3	3	2	3	4	3	2	3	2	3	1	2	1	2	1	2	2	1	1	1	1	1	4	5	5	3	5	3	4	5	1	1	3
189	2	1	3	3	2	1	2	1	6	0	2	4	4	2	3	4	4	3	5	3	4	5	4	3	4	5	5	5	5	1	2	4	3	1	2	3	4	3	3	4	3	3	4	4	5	2	4	2	4
190	2	2	2	2	3	1	2	4	1	0	4	2	3	2	4	1	1	2	2	2	1	2	2	2	2	1	5	5	5	5	4	5	5	5	5	4	5	5	1	2	3	1	1	4	1	1	4	5	2
191	2	1	2	3	2	1	1	1	2	0	3	3	2	3	3	1	1	3	4	4	1	2	2	3	2	3	2	1	2	5	2	2	1	4	3	2	2	3	4	1	1	3	2	2	2	2	2	2	3
193	2	2	2	3	2	1	3	2	6	0	4	2	2	4	1	2	1	1	3	2	1	2	1	1	2	3	4	3	2	4	1	3	3	3	2	2	2	4	1	1	4	1	4	2	2	2	4	5	3
194	2	1	2	1	2	1	2	1	1	0	2	1	2	5	4	4	1	2	3	5	2	4	2	2	4	1	1	3	4	4	4	2	4	4	5	5	4	4	3	4	5	4	3	4	4	2	3	1	3
195	2	1	3	2	1	2	2	1	1	0	3	5	3	3	2	2	4	2	2	3	2	1	1	1	4	2	2	3	1	2	2	2	1	1	1	2	1	1	2	4	3	2	3	4	2	2	2	3	3
196	2	2	1	2	3	1	2	1	1	0	1	5	4	4	2	4	4	4	3	3	5	2	5	4	1	3	4	4	1	2	2	2	4	4	1	2	4	4	3	4	3	4	3	5	4	5	2	1	2
197	2	1	3	2	3	2	4	3	9	0	4	2	3	3	1	1	2	2	2	3	5	4	3	4	5	3	1	3	5	5	4	5	5	4	4	5	4	5	2	3	3	1	2	1	1	3	4	5	2
198	2	2	2	3	4	1	4	3	12	0	3	1	3	2	4	4	1	4	2	1	2	3	1	3	1	3	5	4	5	3	4	5	4	2	4	4	4	5	3	4	2	3	5	3	4	2	5	4	4
199	2	2	2	2	1	2	3	3	3	0	3	1	4	2	1	3	1	2	1	1	2	1	2	2	1	1	5	3	4	5	5	4	5	5	4	4	5	3	4	3	2	2	1	1	1	1	5	4	5
200	2	1	3	3	2	1	1	3	9	0	3	4	4	3	1	5	2	1	1	5	3	3	4	3	2	4	2	2	2	2	1	1	1	1	1	2	2	1	5	5	5	4	4	4	5	4	1	4	1
201	2	2	2	3	4	1	2	2	12	1	3	3	4	5	1	4	1	4	4	5	3	3	5	2	5	2	2	3	3	3	3	2	4	1	3	2	3	3	3	3	2	2	4	3	2	4	3	1	2
203	2	1	3	2	3	1	2	1	1	0	1	4	2	3	3	3	4	1	5	2	1	3	5	2	4	3	3	4	5	5	3	5	5	2	4	5	3	5	4	4	3	4	4	3	4	5	4	2	4
204	2	2	1	2	4	1	3	1	6	0	3	4	4	4	5	3	2	4	4	4	5	5	4	3	2	5	1	4	2	3	3	2	3	2	1	3	2	4	4	5	5	4	5	5	4	5	4	2	3
205	2	1	5	3	2	3	2	3	1	1	4	3	4	1	2	1	2	3	1	1	1	2	1	2	1	4	5	4	4	4	4	5	4	3	4	5	4	3	3	4	2	2	2	4	2	2	4	2	3
206	2	2	1	3	1	4	2	1	7	1	3	4	2	5	4	4	3	4	4	4	5	5	4	3	4	5	1	3	2	2	3	1	3	2	1	3	3	1	3	2	4	1	2	4	4	1	2	2	1
207	2	3	1	3	2	1	2	2	6	0	3	1	3	4	4	3	5	1	4	3	2	5	3	4	4	5	1	1	1	2	1	1	1	2	1	1	1	1	5	4	3	5	4	2	5	4	3	5	2
208	2	2	2	3	2	1	2	4	8	0	3	4	4	4	3	2	5	4	4	3	5	2	4	4	5	4	3	2	4	1	3	1	5	3	3	1	3	2	2	5	3	4	2	5	2	2	1	3	3
209	2	1	4	3	3	3	2	3	6	1	3	5	4	3	2	4	1	4	3	1	3	3	3	2	1	2	4	4	2	2	3	1	2	5	4	2	4	2	4	4	1	5	4	2	3	3	5	5	5
210	2	2	1	2	2	1	3	2	12	1	2	4	5	1	3	3	4	5	2	5	5	5	5	5	4	4	5	2	4	2	3	1	1	3	2	1	2	1	5	5	2	4	3	4	5	4	2	1	5
211	2	1	2	3	2	1	2	2	7	0	5	1	2	1	1	1	2	1	1	1	1	1	1	1	1	1	5	5	3	2	4	5	4	2	5	4	5	5	2	2	2	3	3	3	4	2	4	4	4
212	2	1	3	3	2	1	1	3	8	1	4	1	2	3	1	2	1	1	2	1	2	2	2	2	4	1	3	2	2	1	4	2	2	2	3	1	1	2	3	3	4	3	1	4	2	5	4	4	4
213	2	2	2	2	2	1	2	1	1	0	3	3	1	1	3	4	4	1	3	3	1	2	2	2	4	4	2	3	3	4	4	2	4	3	2	4	3	2	2	4	4	2	1	1	3	1	2	4	2
214	2	1	5	3	3	1	2	3	6	1	3	3	3	2	4	3	2	2	2	2	3	1	3	3	5	3	3	1	5	5	2	1	3	5	4	2	2	3	2	3	4	3	1	4	3	2	1	1	2
215	2	1	3	3	2	2	2	2	11	1	5	1	1	1	1	1	3	1	1	1	2	2	1	2	3	1	2	4	2	4	4	4	5	5	3	4	4	1	2	2	2	2	3	5	3	1	2	2	1
216	2	2	1	3	1	2	2	3	2	1	4	1	2	1	1	1	1	1	1	1	1	3	1	2	1	1	2	4	4	1	4	3	3	5	1	4	3	4	3	1	2	1	1	3	1	2	4	4	2
217	2	2	3	3	2	1	1	1	6	0	3	2	1	1	1	1	2	3	2	3	1	2	2	2	1	2	4	2	4	5	4	2	4	4	3	4	3	4	2	4	1	3	3	3	3	2	3	5	2
218	2	1	4	3	2	1	2	2	11	1	2	4	5	3	2	4	4	2	3	4	2	4	1	4	2	3	1	2	2	3	2	1	2	3	1	1	2	2	3	1	1	4	3	3	2	2	3	4	4
219	2	1	4	3	2	1	2	3	1	1	3	3	3	3	3	4	4	1	3	2	2	2	3	2	1	2	2	1	1	1	2	1	1	2	3	2	3	4	1	3	3	1	2	2	3	2	4	3	1
220	2	2	4	2	3	1	2	2	8	0	3	5	4	4	4	3	5	3	5	5	2	4	3	4	3	5	3	2	3	2	1	3	2	5	1	1	1	1	2	3	4	3	5	3	5	5	1	2	2
221	2	2	1	3	2	1	2	1	8	0	3	1	3	1	2	1	1	2	1	2	3	2	2	4	3	2	4	4	1	4	2	2	4	3	4	3	2	2	1	2	1	1	3	2	1	1	1	4	3
222	2	2	2	3	3	1	2	4	5	1	3	4	1	2	3	3	3	4	3	2	4	2	3	4	1	1	5	5	5	5	5	5	5	4	5	5	5	5	3	2	1	1	1	1	1	1	2	4	2
223	2	1	4	3	1	1	1	3	9	1	4	4	3	1	1	3	2	1	3	2	4	2	1	1	4	1	1	3	3	4	4	4	2	4	2	3	4	3	2	2	2	4	2	3	3	4	4	4	3
225	2	2	4	3	3	1	2	3	5	1	4	3	2	4	2	2	2	4	2	3	4	2	3	1	1	4	1	3	2	5	3	3	3	2	2	3	4	3	1	1	1	1	1	1	1	2	3	2	3
226	2	2	1	2	1	4	3	1	1	1	3	1	5	5	5	3	3	5	5	4	5	5	4	3	3	5	2	2	2	2	1	2	1	2	1	1	2	1	4	3	2	3	5	4	3	3	4	1	4
227	2	2	1	3	2	3	2	3	6	1	3	2	4	4	2	5	2	4	4	1	4	2	2	4	2	2	5	1	5	5	3	4	4	5	4	4	4	5	1	1	4	1	3	4	1	2	2	2	3
228	2	2	4	3	3	4	3	4	3	0	3	1	4	3	5	3	5	5	4	3	2	1	3	5	1	2	2	4	2	2	4	4	2	2	3	4	4	1	2	4	4	2	4	2	3	3	2	4	3
229	2	1	2	2	2	1	3	3	1	1	3	1	2	1	4	2	1	4	4	2	1	3	2	3	2	1	2	2	3	2	3	1	2	3	3	2	2	1	1	2	1	4	2	2	1	2	4	3	1
230	2	2	3	3	2	3	3	1	7	0	4	1	1	1	2	2	3	3	3	2	3	1	5	3	1	1	2	2	1	2	1	4	3	2	1	1	1	1	5	2	4	4	5	2	4	2	1	4	2
231	2	2	3	3	2	4	2	3	12	1	4	5	3	4	4	5	4	4	5	4	5	2	2	4	3	4	3	1	3	5	3	2	4	3	2	3	4	3	3	4	4	5	4	2	4	2	2	3	2
232	2	1	2	3	3	1	2	2	6	1	3	3	1	4	1	3	1	4	1	1	3	1	2	2	3	2	1	2	3	3	4	3	3	5	3	2	2	4	3	1	2	2	1	1	1	2	3	4	2
233	2	1	2	2	3	1	3	4	12	1	2	1	2	5	1	1	1	1	2	2	3	1	3	2	1	2	4	2	4	2	2	3	2	2	3	4	3	5	5	2	3	3	3	1	3	2	4	5	2
235	2	2	4	3	2	4	2	2	6	0	4	1	1	2	2	2	2	2	2	1	2	4	2	1	3	1	5	2	2	3	3	2	3	4	3	5	5	4	3	1	2	2	2	2	5	2	4	4	4
236	2	1	3	3	2	1	3	4	6	0	2	5	4	5	5	3	5	5	4	4	4	5	5	4	5	5	2	3	2	1	2	3	1	2	1	2	1	1	5	5	5	5	5	5	5	5	2	1	1
237	2	2	2	3	3	2	1	3	9	0	3	5	1	2	4	1	4	1	4	3	2	5	2	3	2	2	1	4	2	2	1	3	1	4	2	3	1	1	5	3	3	5	3	1	3	3	4	5	3
238	2	1	4	3	2	1	4	2	10	1	2	2	2	1	3	2	2	1	3	3	1	2	2	1	2	3	2	5	3	1	3	1	3	3	1	1	3	2	1	1	4	3	1	2	1	1	5	4	4
239	2	2	2	3	2	1	4	2	7	0	4	2	4	4	2	4	2	3	1	1	1	2	1	3	3	3	5	5	4	4	5	5	4	5	4	5	5	5	2	2	2	1	1	1	1	1	5	4	2
240	2	2	1	3	1	4	2	2	6	1	5	3	2	3	2	4	3	4	2	3	3	4	3	3	1	5	4	4	4	4	5	4	4	5	5	5	3	5	2	2	3	5	1	2	2	3	2	3	4
241	2	1	2	3	3	1	3	4	6	0	4	1	4	1	2	1	4	2	1	1	1	3	4	1	3	1	4	4	4	5	4	4	4	3	4	4	4	4	1	1	1	1	1	2	1	2	5	4	4
242	2	2	2	3	3	1	4	3	1	0	1	5	4	5	5	4	4	4	5	5	4	5	5	4	5	5	2	2	3	5	5	3	5	3	4	5	2	2	2	3	2	4	2	3	4	3	2	1	2
243	2	1	1	2	2	4	1	3	8	0	3	4	1	3	2	4	3	3	3	2	2	4	1	1	3	4	1	1	2	1	1	1	1	1	1	1	2	1	3	1	1	3	4	5	1	5	3	2	1
244	2	2	1	3	2	2	3	2	5	1	4	4	2	2	4	1	4	1	1	4	4	2	2	2	5	2	5	3	4	2	3	2	1	2	4	4	3	3	1	1	1	1	1	2	1	1	5	5	3
245	2	1	4	3	3	1	2	2	7	0	2	2	4	4	3	4	3	3	4	4	2	3	1	4	4	5	4	3	4	4	3	3	5	2	4	3	4	4	2	1	1	1	1	1	1	1	2	4	3
246	2	2	4	3	3	1	2	3	7	0	3	1	3	2	1	2	2	2	1	1	1	4	2	2	3	3	2	1	3	4	2	2	3	2	3	1	2	1	2	2	2	4	1	2	2	1	3	1	1
247	2	2	4	2	1	1	3	3	11	0	2	4	4	4	4	4	5	5	4	5	4	2	2	4	5	5	3	2	1	1	2	3	1	2	1	2	1	3	5	4	5	4	5	4	3	5	2	1	2
248	2	1	1	2	2	1	4	2	7	0	2	4	3	4	4	4	4	3	5	4	1	2	4	2	5	3	5	5	3	5	5	5	4	5	5	5	3	5	1	2	1	1	4	3	1	1	2	5	4
249	2	1	1	3	2	2	1	3	1	0	2	5	3	3	4	2	3	4	3	4	3	5	4	4	3	3	4	2	1	5	3	5	2	5	3	1	3	4	4	1	2	3	2	1	2	4	4	2	2
250	2	1	2	3	2	2	4	3	6	0	3	4	5	3	2	2	4	3	2	4	4	2	3	4	2	5	4	3	4	5	5	5	4	2	4	4	5	3	2	2	4	5	3	4	5	2	1	1	1
251	2	2	4	3	3	1	2	3	12	1	3	5	4	4	5	3	5	4	2	5	1	4	2	4	3	3	4	4	4	5	5	2	4	1	4	3	2	4	2	1	4	2	2	4	3	2	1	1	2
252	2	2	2	3	2	1	1	2	11	0	3	1	2	4	3	2	3	1	4	2	2	2	1	2	1	2	4	3	2	5	3	4	5	4	2	3	3	4	2	1	2	2	1	1	1	1	4	5	2
253	2	2	2	3	3	4	1	3	9	0	2	5	2	5	1	4	4	3	3	3	1	3	4	3	4	1	4	5	4	4	2	3	1	3	2	4	4	5	2	4	3	4	2	4	4	3	1	3	3
254	2	1	4	1	1	1	3	1	12	0	1	5	4	5	5	4	5	4	5	4	5	4	3	4	5	4	5	4	4	4	4	3	4	2	4	3	2	4	5	5	5	5	5	5	5	5	2	1	1
255	2	1	2	2	3	1	2	2	10	0	3	1	4	3	1	2	3	2	1	1	4	4	3	1	3	2	2	1	3	2	2	4	4	1	1	1	1	2	1	1	1	3	3	1	1	1	5	3	5
256	2	2	2	3	4	1	4	3	7	0	2	2	5	5	2	3	3	4	4	2	4	4	2	4	2	4	5	4	4	3	5	5	5	4	5	4	4	4	4	3	2	5	2	1	4	5	4	5	3
257	2	1	2	3	3	1	2	1	11	0	1	4	5	4	5	4	5	4	4	5	4	4	5	3	5	3	1	2	2	1	1	2	2	3	1	1	4	1	5	4	5	5	5	5	4	5	1	1	2
258	2	1	2	2	2	4	3	4	11	0	4	2	2	3	4	3	5	2	2	4	4	2	2	4	5	1	5	1	4	5	4	4	1	4	1	3	3	2	4	4	4	5	4	5	2	5	4	3	3
259	2	2	3	3	4	1	3	1	7	0	3	4	3	5	5	2	2	2	4	1	2	1	3	3	1	4	1	1	1	1	1	1	1	1	1	1	1	1	2	2	2	2	2	2	2	2	2	4	1
260	2	1	3	3	4	1	1	2	6	0	2	5	3	5	3	4	4	4	4	3	5	5	4	4	3	5	2	2	1	1	1	1	1	2	1	1	1	1	5	2	2	5	3	3	5	5	1	1	1
261	2	2	2	3	3	1	1	1	4	0	4	2	3	1	1	2	2	3	1	1	1	2	5	1	2	2	2	2	3	4	5	2	2	4	5	3	4	5	4	4	1	1	1	2	3	2	2	5	1
262	2	1	2	3	3	2	4	2	11	0	2	4	3	5	2	5	3	3	5	4	5	4	2	5	4	1	3	5	2	3	2	4	2	3	2	3	4	1	5	5	4	5	5	3	5	5	4	1	2
263	2	3	1	3	3	1	3	3	6	0	4	1	3	3	1	2	1	2	2	1	2	1	3	1	1	1	3	4	3	1	1	1	1	3	2	3	1	2	2	4	2	1	2	2	2	1	5	2	3
265	2	1	4	2	3	1	3	1	1	1	3	5	3	2	4	2	2	4	4	4	5	4	3	2	3	4	2	2	3	3	2	3	2	2	2	4	4	5	3	3	2	3	2	3	2	4	3	3	4
266	2	2	3	3	2	1	2	2	11	0	2	2	4	4	4	4	4	3	4	4	2	1	1	5	5	2	1	2	4	3	5	5	4	1	4	3	5	4	1	1	3	1	1	1	2	1	5	2	3
267	2	2	4	2	1	1	1	3	7	0	3	3	3	4	5	4	5	5	3	5	2	5	2	3	3	5	4	4	3	5	3	5	2	3	5	3	2	3	5	4	1	2	4	3	3	3	2	1	1
268	2	1	2	3	4	1	1	2	9	1	4	3	1	1	4	1	1	2	1	2	2	3	1	4	1	2	2	2	4	4	4	4	5	3	4	4	3	4	2	3	2	1	1	4	3	3	3	2	3
269	2	2	2	3	2	3	2	1	12	1	3	4	3	4	2	1	4	4	1	4	3	3	2	1	1	2	3	4	3	4	1	2	3	1	3	2	4	4	1	2	4	4	4	2	2	2	4	2	2
270	2	1	1	3	2	1	2	3	9	0	3	4	2	1	1	3	3	1	3	1	2	3	2	2	2	2	5	2	4	5	5	5	5	4	3	4	2	4	2	2	1	3	1	1	2	1	5	3	5
271	2	1	3	3	2	1	4	3	9	0	2	4	3	5	4	5	5	3	5	5	4	5	4	5	3	5	3	2	2	1	3	2	2	3	2	4	2	3	4	4	4	4	4	2	4	4	2	2	1
272	2	2	4	3	1	1	3	3	7	1	1	3	4	2	4	3	4	4	4	3	3	2	5	4	4	4	4	2	4	2	3	2	4	5	3	4	2	3	5	3	4	4	5	1	3	5	4	3	4
273	2	2	3	3	2	1	1	3	3	0	5	4	2	3	4	1	2	2	1	1	1	1	1	2	3	1	2	1	5	3	3	2	4	3	4	2	1	3	2	3	2	2	5	2	1	3	3	3	5
274	2	2	3	2	2	1	2	1	7	1	4	1	1	2	1	3	4	2	1	1	3	1	1	3	1	1	5	4	5	5	4	5	3	5	3	4	5	4	1	1	2	1	1	1	1	1	4	3	4
275	2	2	4	3	2	2	3	1	5	0	5	2	1	4	2	4	2	3	1	1	2	1	1	2	1	4	4	4	4	3	5	2	5	3	3	5	5	2	1	1	2	2	1	1	2	1	2	3	1
276	2	1	2	3	4	1	3	1	2	0	2	3	4	4	4	4	4	3	4	4	3	5	5	5	4	5	5	1	5	3	2	2	4	4	3	5	3	2	3	5	5	2	3	4	2	3	4	1	2
278	2	2	5	2	2	1	3	1	9	0	2	2	5	5	4	3	4	3	1	5	3	3	5	2	3	5	3	5	2	2	2	4	3	2	3	3	1	3	2	2	3	2	4	4	2	2	2	4	4
279	2	2	3	3	2	1	2	3	6	1	3	1	2	2	2	2	5	4	4	2	2	3	1	2	4	1	4	5	4	2	4	5	4	4	5	5	5	4	1	4	3	4	2	2	1	4	5	5	5
280	2	2	1	3	3	1	3	3	12	0	1	5	5	5	3	5	2	5	4	4	4	4	4	5	5	4	2	1	1	2	1	1	1	2	2	1	2	2	3	3	2	4	3	4	3	3	3	1	3
281	2	2	3	3	2	1	3	1	1	1	4	3	2	2	1	3	3	1	2	1	3	5	4	4	2	2	2	1	5	3	2	1	2	1	2	3	2	1	3	2	1	1	3	1	2	4	4	2	4
282	2	1	2	3	3	1	3	4	8	0	5	2	4	1	2	2	3	2	1	2	1	3	3	1	3	4	5	5	4	5	5	4	5	5	5	4	4	5	2	1	1	1	1	1	1	1	5	5	5
283	2	1	3	2	2	1	2	3	1	1	4	1	1	1	2	2	1	1	1	3	2	1	1	4	1	2	2	3	4	2	2	3	4	4	4	3	5	3	1	1	1	4	3	2	2	4	4	4	4
284	2	2	2	2	1	1	2	3	9	0	1	2	4	3	5	4	3	5	4	2	3	5	4	5	5	2	2	4	2	3	1	2	2	2	1	3	1	1	4	4	3	4	5	4	4	5	3	2	3
285	2	1	3	2	4	4	1	2	5	0	3	4	4	3	2	1	2	4	4	1	2	2	3	4	2	1	3	1	1	3	2	2	2	3	3	4	4	4	4	4	1	4	5	5	1	2	2	3	3
286	2	1	3	3	3	3	1	2	6	0	4	1	2	3	1	2	2	2	4	4	2	1	3	2	2	2	3	5	5	4	5	3	5	4	4	4	3	5	2	3	2	1	2	5	2	5	4	3	2
288	2	2	1	2	2	3	3	3	7	0	5	1	1	1	1	1	2	1	1	1	1	1	1	1	1	1	4	5	5	5	5	4	5	5	3	5	4	4	1	4	2	5	3	2	1	1	5	5	3
289	2	2	3	2	3	1	1	2	6	0	3	3	3	2	2	2	2	2	5	3	3	3	2	4	4	2	1	2	1	2	3	3	2	1	2	2	2	2	2	2	5	3	5	5	3	4	2	1	3
290	2	1	4	3	2	4	1	3	6	0	3	5	2	3	5	5	5	4	5	5	4	4	4	5	4	5	4	5	5	5	4	4	5	4	5	5	5	5	3	1	1	2	1	2	3	1	2	1	1
292	2	2	2	3	4	4	3	1	1	0	3	2	3	3	1	1	4	1	1	3	3	2	4	2	3	1	4	5	2	4	5	5	5	4	5	4	5	5	4	3	2	3	3	3	4	4	4	5	4
293	2	2	3	3	3	1	3	3	7	0	5	1	2	1	4	4	4	1	3	3	1	2	2	2	2	4	1	4	2	1	2	2	1	4	1	2	1	3	2	3	4	2	2	3	2	4	1	2	4
294	2	1	2	2	2	2	3	4	1	1	5	3	2	2	2	2	1	2	1	1	1	1	2	1	2	2	3	2	2	2	2	3	2	4	2	3	3	3	1	1	2	1	1	1	2	3	4	1	4
295	2	1	3	3	3	1	3	3	9	0	4	1	1	1	1	1	4	1	4	2	1	2	3	1	1	3	2	2	2	3	3	2	2	2	3	2	2	3	2	4	3	1	1	1	3	3	1	3	4
296	2	1	2	3	4	1	3	3	4	0	2	4	3	3	5	5	3	2	3	3	4	2	3	2	5	4	3	5	3	1	2	1	3	1	3	3	4	4	1	2	4	3	3	2	4	4	4	2	4
297	2	2	2	3	2	1	2	3	6	0	2	5	5	3	4	3	4	4	5	4	5	3	3	4	5	4	1	1	1	2	1	1	2	2	2	1	1	2	3	3	4	4	3	3	4	5	2	1	1
298	2	2	2	3	3	1	3	1	7	0	3	3	3	1	4	5	1	2	4	3	2	4	5	3	2	3	1	1	1	2	2	2	2	2	3	1	1	1	3	2	3	3	5	4	4	2	4	2	3
299	2	2	2	3	1	2	2	2	1	0	4	3	2	4	3	2	2	2	2	3	1	2	4	1	1	1	2	3	2	1	2	1	4	1	3	2	2	2	2	1	1	2	2	2	2	1	2	2	3
300	2	2	1	3	3	1	4	1	12	1	4	5	3	2	1	2	2	4	3	2	3	3	3	2	2	1	4	2	5	3	4	5	4	4	4	3	3	4	2	4	4	2	3	4	2	2	4	4	5
301	2	2	2	2	2	1	4	2	3	0	3	4	2	1	1	2	2	4	1	1	2	4	1	1	2	1	2	2	2	2	3	2	2	3	3	3	1	2	1	1	2	2	1	1	1	2	4	5	4
302	2	1	3	3	1	1	1	2	3	0	4	3	2	4	3	3	1	3	2	5	4	5	1	2	5	3	3	3	5	3	3	3	3	5	1	5	3	4	2	1	5	4	3	1	4	1	5	4	5
303	2	2	4	3	2	1	2	3	8	0	3	4	4	4	4	4	4	4	5	3	4	4	5	2	4	3	1	1	2	1	2	2	1	1	2	1	4	5	1	1	3	1	2	3	1	4	2	2	2
304	2	2	2	3	3	2	2	2	8	0	2	4	4	4	4	3	4	4	5	5	4	1	2	3	4	3	3	1	1	1	3	1	2	2	1	1	2	2	5	5	5	5	5	5	5	5	1	2	4
305	2	1	4	3	2	4	2	3	12	0	1	5	5	4	3	4	5	2	2	5	1	5	4	3	4	5	3	3	3	4	2	1	2	3	2	4	4	2	5	3	5	5	5	4	4	4	4	4	3
306	2	2	1	3	1	4	2	1	6	0	3	2	4	3	5	4	1	3	1	3	3	2	2	3	2	4	1	2	1	4	2	1	2	1	2	1	3	1	1	1	1	4	4	1	2	2	2	2	2
307	2	1	3	3	2	3	2	3	3	0	1	5	4	2	2	5	5	4	4	4	3	2	4	4	3	2	4	3	4	2	2	2	4	3	5	3	2	4	5	5	2	3	4	4	5	5	2	4	2
308	2	1	4	3	1	1	4	2	11	0	1	4	3	5	5	2	5	3	2	3	4	4	2	5	4	5	3	1	3	3	2	2	3	1	2	1	1	2	5	3	5	5	3	5	5	5	1	1	1
309	2	2	3	3	2	1	2	3	1	1	4	1	2	1	3	1	2	2	4	2	4	1	2	2	1	1	3	1	4	4	3	2	4	3	2	3	2	2	2	4	3	2	2	2	2	2	1	1	1
310	2	2	1	2	2	1	3	3	2	0	4	1	4	1	1	1	1	1	3	1	3	3	3	1	3	1	3	1	2	5	4	3	5	2	3	5	2	3	1	3	4	1	1	1	1	1	5	1	4
311	2	2	1	3	2	1	1	3	12	1	4	5	5	2	4	5	4	5	4	4	2	2	2	3	1	4	3	2	4	2	2	1	1	2	2	1	2	1	2	5	3	2	4	2	4	1	1	1	5
312	2	1	3	3	1	1	3	3	2	0	3	4	2	3	2	4	3	3	2	3	4	1	4	3	4	5	4	4	5	4	2	5	2	3	5	4	3	3	2	4	1	1	4	1	1	2	5	3	4
313	2	1	2	1	3	1	2	3	6	1	5	1	1	1	1	1	1	1	1	1	1	2	1	1	1	1	4	4	2	3	5	5	3	4	3	5	5	5	4	4	1	3	3	4	3	3	5	5	4
314	2	2	2	3	2	3	3	3	6	1	2	1	3	3	5	1	4	2	4	4	3	3	4	3	4	4	3	2	2	4	2	2	1	2	3	2	4	1	3	5	2	5	5	5	4	5	1	1	2
315	2	1	2	3	2	1	1	4	1	0	2	4	4	3	2	5	3	1	2	3	3	1	3	1	3	4	1	2	2	2	1	1	2	2	3	2	1	3	3	5	3	4	3	4	3	2	2	1	1
316	2	1	4	3	2	1	2	3	12	0	2	4	4	3	3	3	4	3	4	4	3	2	3	1	3	5	1	1	1	1	2	1	2	1	1	2	1	2	5	3	5	2	2	3	3	5	3	2	1
317	2	1	4	3	2	1	2	1	9	1	4	2	2	3	2	1	4	2	3	4	2	3	4	1	2	2	3	2	3	5	1	2	4	4	2	5	2	2	4	3	4	3	4	3	5	4	3	1	5
318	2	1	2	3	2	1	3	3	11	0	4	4	1	1	3	5	1	5	3	3	2	1	2	3	1	2	2	3	1	2	3	2	3	2	3	2	5	1	5	5	5	4	1	3	4	3	1	1	4
319	2	1	3	3	3	1	2	1	12	0	3	4	2	2	2	4	4	5	1	2	3	3	1	4	5	2	2	5	2	2	2	2	2	1	2	4	3	2	2	1	1	5	1	2	1	1	4	4	3
320	2	1	2	3	4	1	2	3	11	0	1	5	5	5	5	4	5	5	5	5	5	5	5	5	5	3	4	2	1	2	1	1	2	1	2	2	1	2	5	5	1	5	5	5	5	5	2	1	4
321	2	2	2	1	3	1	3	2	12	1	2	4	3	2	3	1	5	4	2	3	2	3	3	5	3	3	2	4	3	5	4	4	5	4	4	4	4	4	1	3	2	3	4	2	5	2	4	2	2
322	2	1	1	3	2	2	1	3	2	0	3	4	3	3	3	4	5	1	4	2	4	3	5	5	5	5	2	4	2	5	4	3	4	4	2	4	3	2	2	1	3	2	3	4	3	2	1	2	1
323	2	2	2	3	2	2	1	1	8	1	1	4	5	5	5	5	5	4	4	5	5	4	5	5	5	4	1	4	1	5	2	4	3	1	2	4	3	2	5	5	5	5	5	5	4	5	3	1	1
324	2	2	2	3	3	3	2	1	6	1	3	3	1	3	3	2	1	2	1	3	5	3	3	4	2	2	2	4	4	5	3	3	2	3	3	5	2	1	4	3	4	2	5	4	5	4	3	2	1
325	2	2	2	3	3	2	4	1	11	0	4	4	4	3	4	5	4	4	5	4	2	3	2	2	3	5	4	3	5	5	4	4	2	2	3	2	1	2	5	3	2	2	5	3	4	5	1	2	2
326	2	2	2	3	1	2	2	3	12	0	1	5	4	4	4	3	5	3	4	4	2	4	5	4	4	3	1	2	2	1	1	1	1	1	1	1	1	1	5	5	5	5	5	5	5	4	1	2	1
327	2	1	4	2	1	2	1	4	8	1	3	2	1	4	2	1	3	3	3	1	3	2	2	3	3	4	3	3	4	2	2	1	2	3	2	3	2	1	4	4	3	2	3	2	3	4	1	1	2
328	2	2	2	3	2	1	4	4	9	0	3	3	3	4	4	3	3	4	3	5	3	4	2	4	3	2	3	2	5	4	4	5	5	4	5	4	5	4	2	3	2	4	3	5	2	4	1	1	1
329	2	2	2	3	2	1	4	2	6	0	2	4	3	3	3	4	4	4	2	5	3	4	2	2	5	2	2	1	3	1	2	3	2	2	2	4	2	2	5	5	4	4	3	4	4	4	1	3	2
330	2	2	1	3	2	1	3	3	9	1	3	5	3	5	3	4	4	1	3	2	2	5	4	4	3	2	4	4	3	4	4	4	4	2	2	4	5	1	2	1	1	1	3	4	2	2	3	1	1
331	2	2	4	2	2	3	1	1	2	1	1	3	5	4	4	5	5	5	2	4	3	5	5	3	4	3	2	2	5	3	4	2	4	2	5	4	2	2	2	1	3	3	2	2	3	2	3	3	4
332	2	1	1	3	3	2	1	1	9	1	3	4	3	5	5	3	3	2	4	5	5	5	4	4	4	3	2	3	4	4	4	3	5	4	4	4	5	2	4	3	5	2	3	5	5	3	3	4	3
333	2	3	3	3	2	4	2	3	6	0	3	2	2	4	1	2	1	4	1	3	1	1	4	5	1	1	2	2	4	3	1	2	2	2	3	2	4	2	3	2	5	2	2	4	2	1	3	2	2
334	2	1	2	2	2	1	1	3	6	0	3	1	2	2	1	4	4	2	1	2	2	3	2	2	1	2	4	2	5	4	5	3	3	4	2	5	3	5	3	3	1	3	2	2	1	2	3	1	3
335	2	2	4	2	2	1	3	3	6	0	3	2	4	5	3	5	5	3	5	4	5	4	5	5	3	5	3	4	1	5	1	3	4	3	2	4	3	5	5	5	5	5	5	5	5	4	2	3	2
336	2	3	3	2	4	1	4	3	12	1	2	3	4	4	5	3	1	3	4	4	4	4	4	4	2	5	4	2	4	4	5	2	2	5	3	5	4	4	4	5	3	4	5	4	4	2	1	2	2
337	2	1	1	3	3	1	2	3	2	0	2	3	2	4	1	4	2	3	4	4	4	3	4	3	4	4	2	3	3	3	3	4	4	2	4	3	4	1	3	4	4	1	4	4	4	4	5	4	4
338	2	2	3	3	3	1	2	4	6	0	3	4	1	2	1	1	4	2	3	4	3	2	2	2	4	2	4	5	4	3	3	5	2	4	5	4	4	4	3	2	2	4	4	3	3	4	4	1	4
339	2	1	2	3	3	1	4	3	10	1	3	1	2	1	1	3	1	1	1	3	1	2	4	2	2	1	4	2	4	2	3	2	2	4	5	2	5	1	1	4	2	4	2	2	5	2	2	1	2
340	2	2	3	3	2	1	4	4	12	0	1	2	4	4	4	4	3	5	4	5	5	2	3	5	3	4	1	2	1	1	1	1	2	2	1	3	1	1	4	1	4	2	3	5	4	2	1	1	1
341	2	2	3	3	1	1	2	1	9	0	2	5	4	4	4	3	4	5	5	3	4	4	2	5	3	5	2	4	3	5	4	2	5	5	3	3	4	3	4	3	4	4	4	4	2	3	1	1	1
342	2	1	3	3	3	1	4	3	7	0	3	1	3	3	3	1	4	3	1	5	2	3	2	2	2	3	2	4	4	2	3	4	5	3	2	2	5	2	2	3	4	2	2	5	2	1	2	4	2
343	2	2	3	2	2	2	1	2	12	0	4	3	4	3	4	2	2	4	5	4	1	3	3	3	2	3	2	2	2	3	4	3	2	2	3	4	4	3	1	4	3	4	4	3	2	5	1	2	1
344	2	2	1	3	1	3	2	1	1	0	4	2	3	2	1	4	2	2	3	3	4	2	4	3	5	3	4	3	4	5	5	5	5	4	3	5	5	2	1	2	2	1	2	3	2	3	2	4	2
345	2	1	3	2	3	2	1	2	9	0	3	5	3	4	1	4	5	2	3	2	1	4	2	5	4	5	4	5	3	3	2	4	4	3	5	2	1	3	2	1	3	4	1	4	1	2	1	2	4
346	2	1	1	2	3	1	2	3	8	0	3	2	1	4	2	5	4	2	3	2	2	2	2	3	4	4	2	4	2	4	2	4	1	1	2	1	3	2	2	2	1	1	4	1	2	1	5	5	4
347	2	1	1	2	4	1	4	2	12	0	2	5	3	5	5	2	4	4	5	5	3	5	5	5	4	5	2	2	4	3	2	1	1	1	2	1	1	1	3	3	5	5	5	3	5	3	2	4	2
348	2	1	5	3	3	1	1	3	8	0	3	5	4	5	5	2	2	3	4	2	5	3	5	4	4	5	1	2	3	4	4	4	3	5	4	3	3	3	5	5	1	5	3	5	5	4	3	3	1
349	2	2	3	3	3	4	2	2	6	0	5	3	2	1	1	1	2	2	2	1	3	1	2	1	3	1	3	2	4	3	4	2	4	5	4	4	3	2	2	4	3	3	1	1	3	3	2	1	4
350	2	2	2	3	2	2	2	3	1	0	3	3	4	4	2	4	4	3	3	4	4	3	3	2	2	4	2	2	1	2	1	1	2	3	1	1	2	1	3	5	5	5	4	3	5	5	1	3	1
351	2	2	3	3	2	3	3	2	9	0	3	2	3	4	4	4	5	2	1	2	3	2	2	4	3	4	4	3	4	2	4	4	5	5	4	4	3	3	1	4	3	2	4	2	4	2	4	4	3
352	2	2	2	3	3	1	1	1	1	0	4	3	3	3	3	3	3	3	2	4	1	3	3	5	1	4	1	3	4	4	1	1	4	2	3	2	1	2	2	3	2	3	4	4	4	1	2	5	3
353	2	2	2	3	1	1	3	3	8	0	5	2	2	2	2	3	1	2	1	1	2	2	2	3	3	2	5	2	3	5	4	2	5	2	5	5	5	5	2	3	5	2	4	1	3	2	5	5	5
354	2	2	3	3	1	1	2	3	9	0	5	1	1	1	1	1	1	2	1	1	1	1	1	1	1	1	4	4	4	5	4	5	4	4	4	2	3	3	2	4	4	3	1	1	4	3	4	4	5
355	2	2	2	2	2	1	4	3	6	1	1	5	5	5	5	5	5	5	5	4	5	5	5	5	5	5	1	1	2	1	4	2	3	1	2	1	4	2	5	5	4	4	5	5	5	5	1	1	1
356	2	2	4	3	4	1	3	3	2	0	2	4	1	2	3	3	2	1	3	4	3	4	2	5	4	1	5	3	3	1	5	5	2	3	4	4	4	5	4	1	1	3	1	2	4	3	2	4	1
357	2	2	3	3	2	2	4	3	2	1	3	2	1	1	1	2	4	1	3	2	2	2	4	1	1	1	4	2	3	3	2	3	4	3	1	3	2	4	4	3	2	4	2	2	3	1	2	1	2
359	2	2	3	2	3	1	2	1	12	0	3	3	1	1	2	1	1	1	3	3	1	1	1	1	1	3	2	2	1	2	2	2	1	1	1	1	2	1	3	3	4	4	4	4	3	3	3	1	2
360	2	2	4	3	1	1	3	2	9	0	5	2	1	2	2	3	3	2	4	4	4	2	2	1	1	1	5	4	5	4	5	5	5	5	5	4	5	5	3	5	3	4	4	3	1	3	4	5	4
362	2	2	2	3	2	4	1	2	8	0	3	2	3	2	1	2	4	4	3	2	2	1	3	4	4	5	1	4	3	2	2	4	3	3	3	1	3	2	2	2	2	3	2	3	5	4	2	1	3
363	2	2	3	3	2	1	2	2	11	0	5	4	1	4	2	4	2	2	2	4	3	4	1	4	1	2	1	2	4	1	4	2	1	3	2	1	2	1	2	2	4	4	4	3	3	2	3	3	5
364	2	2	3	1	2	2	1	2	9	0	4	2	1	2	2	2	5	3	2	2	1	3	3	3	2	2	4	3	3	4	4	5	5	5	4	5	5	4	3	3	2	1	2	1	1	2	4	4	2
365	2	1	3	3	3	1	2	3	7	0	3	1	1	1	1	3	1	2	2	3	2	1	2	1	2	1	2	1	3	3	2	1	4	2	2	1	3	4	2	3	2	2	1	4	1	4	3	5	2
366	2	2	3	3	2	1	3	4	11	0	5	1	1	1	2	3	1	1	2	2	2	1	2	1	4	3	3	1	1	1	1	2	1	1	2	2	1	2	1	3	2	2	1	2	2	2	3	3	2
367	2	1	5	2	3	2	2	4	9	0	4	1	2	2	1	1	3	1	1	1	2	1	2	1	1	1	4	2	2	5	4	5	4	2	3	5	3	3	1	2	2	1	1	2	2	1	4	2	3
368	2	2	2	3	3	1	3	3	9	0	5	1	2	1	1	1	1	2	1	1	1	1	1	1	2	1	5	4	3	2	2	2	4	3	3	4	3	3	2	2	1	1	1	1	1	1	5	4	2
369	2	2	1	3	2	1	4	1	1	1	3	5	3	4	3	4	4	4	2	4	5	3	4	3	3	3	2	4	2	3	5	4	5	5	5	4	4	5	5	1	3	4	4	2	1	4	3	4	3
370	2	2	2	3	1	2	1	4	6	0	5	1	1	3	1	3	2	2	2	3	3	2	1	1	1	2	2	3	3	3	4	4	4	5	4	3	3	5	3	2	3	3	5	2	5	5	2	1	2
371	2	2	4	3	3	1	2	3	12	0	3	4	5	4	4	4	4	5	4	4	1	5	5	4	4	3	1	3	2	1	2	1	2	2	2	1	2	2	2	2	5	3	2	1	4	3	1	3	1
372	2	2	2	3	2	1	2	3	11	0	2	5	1	3	2	3	3	5	3	2	1	4	3	2	4	3	4	2	5	4	4	4	2	5	4	4	4	3	4	1	4	2	4	4	3	3	5	1	1
373	2	1	2	2	4	4	4	3	6	0	4	2	2	1	1	1	2	2	1	2	1	3	1	1	3	1	3	1	1	2	2	1	1	1	2	3	2	1	1	2	1	2	1	1	3	1	5	4	4
374	2	1	1	3	3	4	3	3	7	0	3	5	3	1	5	4	5	5	4	4	4	2	4	4	3	3	2	3	4	2	3	2	3	2	3	2	4	2	3	3	2	3	3	3	3	2	2	4	3
375	2	1	2	3	2	1	2	1	10	0	5	2	1	2	1	4	1	1	1	1	3	2	1	2	1	2	2	3	4	1	3	5	1	2	4	4	3	2	4	5	4	2	5	3	4	5	1	1	4
377	2	2	2	3	2	1	2	1	2	0	3	5	5	5	5	4	4	2	4	4	5	4	5	4	5	5	3	1	2	3	2	4	5	4	3	1	2	3	4	5	3	5	4	5	4	4	1	1	2
378	2	1	2	3	2	1	2	2	6	0	3	1	5	1	5	3	5	5	3	1	3	3	2	2	4	4	2	3	1	1	1	4	3	1	1	2	1	5	2	1	2	2	1	1	1	4	2	5	5
379	2	2	3	3	2	4	1	2	7	0	3	1	2	2	2	1	1	4	2	2	2	4	1	1	2	4	4	5	2	4	3	5	3	5	4	2	4	5	1	2	2	2	3	1	2	1	3	1	4
380	2	2	1	3	2	1	2	2	9	0	3	2	2	4	3	2	2	1	3	4	4	3	2	3	2	4	4	3	1	2	1	2	2	1	4	2	2	3	5	4	4	5	4	4	2	4	2	2	5
381	2	3	3	3	3	1	3	2	7	0	3	4	3	4	4	1	2	2	4	2	1	2	5	3	4	5	4	2	2	3	3	5	4	4	3	5	4	5	3	3	2	2	2	2	3	3	5	5	5
383	2	2	1	3	2	2	3	4	6	1	3	5	3	2	4	2	3	2	3	4	4	2	2	4	3	3	2	5	4	3	5	5	3	2	3	3	2	2	5	4	3	3	4	4	3	4	3	4	2
384	2	1	2	3	2	3	3	2	12	0	3	2	1	2	3	4	2	1	4	2	3	2	2	3	4	3	3	1	4	4	4	4	3	2	2	1	1	1	2	1	1	1	1	1	1	1	5	4	4
385	2	3	2	3	2	2	2	2	3	0	1	3	5	5	5	5	5	5	5	5	5	5	4	3	4	4	4	5	3	3	3	4	3	2	4	3	3	1	2	3	3	3	3	1	3	1	2	2	3
386	2	2	2	2	2	4	4	2	12	0	4	2	1	1	1	2	2	2	2	1	1	1	1	1	1	1	4	3	3	2	2	2	3	4	3	2	4	1	1	2	1	4	1	1	4	1	4	5	1
387	2	2	2	3	2	1	4	2	6	0	3	5	3	2	2	3	5	5	2	4	4	4	4	4	5	4	2	2	3	1	2	3	2	3	2	4	3	2	4	2	1	2	1	2	2	3	1	2	1
388	2	2	1	2	2	1	3	3	1	1	3	4	4	4	3	4	5	3	5	3	5	3	2	4	2	2	4	4	3	4	4	4	4	3	4	5	5	3	1	1	1	3	4	4	4	2	4	4	5
389	2	1	2	3	2	1	3	2	2	0	4	4	1	2	2	2	1	1	2	2	4	2	1	1	4	3	2	5	2	4	3	1	2	3	4	2	1	1	1	2	1	1	2	3	1	1	3	4	5
390	2	1	2	3	3	1	1	4	6	0	4	3	1	5	1	1	1	3	2	1	2	1	2	2	1	1	4	2	5	5	4	5	4	4	4	3	5	3	3	1	1	3	2	1	1	2	4	4	4
391	2	2	4	3	3	2	3	1	5	0	4	1	3	4	1	2	4	3	3	1	3	2	4	1	4	1	2	3	5	2	4	4	4	2	5	2	2	1	2	3	1	4	1	3	1	1	5	5	4
392	2	1	3	2	3	3	2	3	8	0	3	4	4	1	3	2	2	5	2	2	3	3	5	2	3	4	3	4	5	3	4	5	3	5	4	4	5	4	4	2	4	2	5	4	5	5	5	5	3
393	2	2	1	3	2	1	2	3	7	0	5	1	2	3	1	1	1	2	1	1	1	3	1	2	1	2	2	4	5	5	4	1	2	4	2	5	5	5	1	3	1	2	3	1	1	1	1	2	4
394	2	2	1	2	2	1	3	3	6	1	3	4	3	4	4	3	3	1	3	1	4	2	3	3	4	2	4	4	2	3	3	1	1	5	2	2	1	2	3	5	2	3	5	5	3	2	3	1	2
395	2	2	3	2	4	1	4	3	6	1	2	5	5	5	5	5	5	4	5	4	5	4	5	5	5	5	1	3	5	2	2	3	1	4	1	4	1	1	5	5	5	5	4	5	3	5	1	2	1
396	2	2	2	3	2	3	3	2	12	1	4	1	3	4	2	4	5	3	2	4	4	2	1	3	4	3	2	1	2	3	1	1	1	3	1	5	1	2	3	4	5	3	3	3	1	2	1	2	1
397	2	2	2	3	4	2	2	3	6	0	3	3	2	2	2	2	2	2	2	4	4	5	3	1	4	5	5	4	2	5	2	4	1	1	4	4	3	4	2	3	2	1	2	1	2	1	4	2	3
398	2	2	2	3	4	1	3	4	1	0	3	3	4	2	4	1	4	3	5	2	1	3	5	3	5	4	4	5	5	5	5	5	5	5	5	2	4	5	3	4	4	1	1	2	2	4	3	5	3
399	2	1	2	2	1	1	2	3	5	0	4	2	1	4	3	4	2	3	5	2	2	3	3	2	4	3	2	1	2	1	1	3	3	2	2	2	3	2	2	3	2	2	2	2	2	1	1	4	3
400	2	1	3	3	2	2	3	3	6	0	4	2	5	1	1	1	4	1	3	3	2	3	1	1	1	1	1	4	1	1	1	2	1	1	1	2	2	3	1	5	4	4	1	2	3	1	3	5	2
401	2	2	4	3	2	1	2	4	11	0	3	1	1	3	2	1	3	1	1	2	1	3	2	3	1	2	1	5	2	4	4	4	2	3	3	1	1	1	2	4	2	1	2	3	1	3	5	2	2
402	2	2	2	3	3	1	1	3	1	0	2	4	3	3	5	4	4	3	2	4	4	2	4	1	5	5	3	4	4	5	2	5	4	3	3	5	5	2	2	2	4	2	3	4	2	3	2	3	1
403	2	1	1	3	3	1	1	1	5	1	4	1	3	3	3	1	1	2	1	1	2	1	3	1	1	2	2	2	2	3	4	1	2	1	3	1	3	1	3	3	5	2	5	2	3	2	3	5	4
404	2	1	3	3	3	1	3	4	2	1	2	4	4	4	5	1	5	3	2	4	5	4	4	2	4	3	4	5	4	3	2	4	5	3	3	1	2	3	1	1	2	4	3	1	4	3	2	4	3
405	2	1	3	3	4	2	1	4	6	1	2	4	4	1	3	1	2	1	2	3	3	2	3	2	4	1	2	1	2	1	2	3	3	2	2	5	2	2	4	3	4	1	2	1	2	2	1	3	4
406	2	1	4	2	4	1	1	1	11	0	2	3	2	4	4	4	4	5	4	5	4	3	5	5	5	1	1	1	1	1	1	2	2	1	1	1	2	1	4	3	5	4	1	2	3	3	1	2	2
407	2	2	2	2	2	1	3	2	4	0	4	3	5	2	4	4	5	4	5	2	4	3	4	4	4	1	4	4	4	5	3	3	5	5	5	5	5	2	1	2	4	4	2	1	3	3	3	3	3
408	2	2	1	3	3	2	3	2	8	0	5	5	2	2	2	2	2	3	2	5	1	4	4	3	3	3	5	5	4	5	4	4	4	5	5	5	4	2	2	2	5	3	4	3	2	3	1	4	4
409	2	1	3	3	2	2	3	3	6	0	3	5	5	5	4	4	4	5	5	5	3	4	5	5	5	5	4	4	5	4	4	4	3	2	3	4	5	4	2	4	4	2	1	4	5	4	2	2	5
410	2	1	4	3	2	2	3	4	1	0	2	5	5	5	4	2	5	4	5	4	4	4	4	3	5	4	3	3	1	2	3	3	1	3	1	2	3	1	4	1	4	1	3	4	2	2	1	1	3
411	2	2	2	3	3	1	3	3	9	0	4	3	1	1	1	1	4	1	1	2	2	1	1	2	1	4	3	3	4	4	3	2	3	2	1	2	1	1	5	1	3	2	2	4	1	4	4	4	1
412	2	1	2	2	2	1	3	2	5	0	2	1	4	4	4	1	2	1	3	3	2	1	4	4	1	4	2	1	1	4	3	1	1	1	1	1	4	2	1	4	2	5	4	4	3	3	1	1	1
413	2	1	3	3	2	1	2	2	6	0	3	4	2	5	5	4	4	4	4	5	4	4	4	5	4	3	4	2	4	2	1	4	1	3	3	3	3	2	4	4	1	3	5	3	3	5	3	3	2
414	2	1	3	3	3	3	2	3	5	0	2	2	4	5	5	5	5	5	5	5	5	4	5	5	5	5	1	1	1	2	1	1	1	1	1	1	1	1	5	5	5	5	5	5	5	5	2	1	1
415	2	1	2	2	2	3	1	4	6	1	2	5	3	3	5	2	3	3	5	3	5	4	4	3	5	3	1	1	2	3	4	2	2	5	2	2	1	3	1	3	5	4	4	4	2	3	2	1	1
416	2	1	1	3	1	2	2	2	6	1	5	2	2	2	3	2	2	2	2	2	1	1	1	1	2	3	3	2	5	4	3	3	4	4	5	4	4	4	4	4	4	1	1	2	3	1	5	4	4
417	2	2	2	3	3	2	4	3	8	1	1	3	4	4	2	4	2	2	2	5	4	4	2	3	1	3	1	3	1	1	2	3	4	2	1	1	2	1	4	2	2	3	3	1	2	4	2	2	4
418	2	2	2	3	4	2	2	3	7	0	3	2	1	2	1	3	3	1	2	2	2	2	3	1	2	2	2	3	2	2	1	2	1	3	1	3	2	3	1	2	3	4	2	3	4	3	4	4	3
419	2	2	2	3	3	1	4	4	8	0	1	5	5	5	5	5	5	5	4	5	5	5	5	5	5	4	1	1	1	2	1	1	2	1	1	3	2	2	5	5	3	5	5	5	4	5	2	2	2
420	2	2	2	3	2	1	1	1	2	0	4	2	2	2	4	3	3	1	1	1	5	2	4	2	4	2	1	3	3	2	2	2	3	4	3	3	3	4	4	1	1	2	1	5	3	1	2	2	5
421	2	2	3	2	2	4	3	4	6	0	3	2	2	3	5	2	5	3	1	2	2	2	2	1	4	4	3	4	4	3	4	1	2	4	3	5	4	1	2	4	3	2	4	3	5	3	4	2	2
422	2	1	2	2	3	1	1	2	12	0	4	2	4	3	3	4	3	5	3	1	2	3	3	2	3	2	2	3	1	3	1	4	2	4	1	4	1	2	4	5	3	2	3	3	1	2	1	1	4
423	2	2	3	3	3	1	4	3	12	1	3	4	5	1	2	4	2	4	2	2	1	2	3	2	3	2	5	4	5	4	5	3	4	2	4	3	5	1	5	5	3	4	4	3	4	2	4	3	2
425	2	2	1	3	3	1	2	2	11	1	3	1	1	3	1	1	1	4	1	1	3	1	2	2	2	3	1	3	4	3	3	3	3	4	1	2	2	3	5	4	4	2	2	4	3	5	2	3	3
426	2	3	2	3	1	1	3	2	11	0	2	2	2	2	2	4	1	3	4	3	2	3	2	4	4	1	1	2	3	3	2	1	2	1	2	1	1	3	3	3	4	5	3	2	4	4	2	2	3
427	2	2	4	3	1	1	3	1	12	1	5	1	1	1	2	1	1	3	1	2	1	1	1	2	3	1	2	1	3	2	4	2	2	4	2	2	3	1	3	3	3	2	3	2	3	2	4	2	2
428	2	2	4	3	3	2	2	4	6	0	3	1	1	2	1	3	2	1	2	3	1	1	2	1	2	1	3	2	3	5	3	2	3	5	3	2	3	2	1	4	3	2	3	2	4	1	3	4	2
429	2	2	1	3	3	1	2	4	3	0	2	5	5	5	5	5	5	5	5	5	5	4	3	5	4	5	4	3	4	4	5	3	5	3	5	1	5	3	3	4	3	1	2	2	3	3	3	1	1
430	2	1	2	2	3	3	3	3	1	0	3	3	1	3	3	2	1	3	3	2	5	2	2	1	3	2	2	4	3	2	2	3	4	2	4	4	4	2	1	2	4	2	4	2	2	3	2	3	2
431	2	2	2	3	2	1	1	1	6	0	5	1	1	1	1	1	1	2	1	1	1	1	1	1	2	1	2	2	2	1	4	1	2	1	1	3	3	1	1	1	1	2	1	1	1	1	4	5	5
432	2	1	1	3	1	4	2	1	8	0	3	4	5	2	3	4	4	1	3	2	5	5	1	4	3	2	3	4	3	2	4	2	1	2	2	2	4	2	3	3	3	1	1	1	1	3	4	5	3
433	2	1	1	3	1	1	3	4	12	1	3	4	4	4	4	4	5	5	3	2	5	5	4	5	4	5	3	3	3	1	2	1	2	1	1	3	2	1	2	5	2	4	5	5	5	5	1	1	3
434	2	3	3	3	2	3	2	2	7	0	3	2	3	2	1	1	3	1	1	2	1	2	4	1	3	1	2	2	4	4	4	3	4	3	3	3	4	3	1	2	1	1	2	3	1	1	4	4	3
435	2	2	2	2	2	1	2	3	9	0	3	4	3	5	5	3	4	4	5	5	2	4	5	3	3	2	2	2	4	3	2	3	3	5	4	5	3	2	4	4	5	5	5	4	4	4	1	3	2
436	2	2	5	3	2	4	2	4	6	1	3	3	3	3	4	1	1	1	1	1	2	2	2	1	3	1	4	3	5	5	4	5	5	5	4	2	4	5	1	3	3	4	2	2	1	2	4	3	5
437	2	2	2	3	2	3	3	2	11	0	2	5	4	2	4	3	5	5	5	4	5	3	5	4	3	5	1	1	2	3	2	4	3	2	3	3	3	5	2	2	2	4	4	4	3	2	4	5	1
438	2	2	3	3	2	1	4	2	6	0	2	2	5	2	2	5	2	3	3	4	3	5	2	4	4	3	4	2	1	1	2	3	1	3	3	1	2	2	1	3	4	3	1	2	1	4	3	3	2
439	2	2	2	3	4	2	2	3	6	0	3	2	3	1	1	2	3	1	2	3	1	3	1	1	2	4	4	4	5	3	3	5	2	4	5	5	3	5	2	1	2	2	2	1	3	5	5	5	5
440	2	1	2	2	1	1	3	1	4	1	3	3	1	5	4	3	2	1	4	2	2	2	3	1	2	2	3	2	3	1	1	2	1	2	2	1	1	1	1	1	2	1	1	2	1	2	3	3	3
441	2	3	4	3	4	1	2	2	10	1	2	5	4	2	5	2	2	4	5	5	4	3	2	3	4	4	2	4	4	5	2	3	2	5	4	5	5	4	2	2	5	4	2	3	4	2	4	4	2
442	2	1	4	3	2	1	1	2	1	0	4	1	3	1	1	1	2	1	1	2	1	3	1	4	1	1	3	3	5	5	4	5	5	4	5	4	4	4	1	4	4	2	2	4	5	4	4	2	3
443	2	2	4	3	2	1	2	2	12	0	1	4	2	5	3	3	3	2	4	4	4	4	5	5	3	3	4	4	2	3	5	4	2	4	3	4	4	3	4	4	5	2	3	2	2	3	1	2	2
445	2	2	1	3	4	1	4	1	9	0	2	5	5	4	4	5	3	2	4	4	4	3	5	4	4	2	4	4	2	2	4	3	2	3	2	3	4	4	4	5	3	4	2	5	3	4	4	2	3
446	2	2	4	3	1	1	3	3	9	0	3	2	2	2	2	3	1	3	2	3	5	2	3	5	2	2	1	1	2	1	1	1	1	2	1	1	3	2	1	1	2	1	2	3	1	3	2	5	4
447	2	2	2	2	3	3	1	3	8	0	3	1	1	1	2	1	1	2	1	2	2	2	3	3	1	1	4	4	5	4	3	3	4	5	3	3	2	3	2	1	3	1	2	2	1	1	4	4	4
448	2	2	4	2	3	4	3	2	8	0	1	3	4	3	2	2	5	4	2	4	4	3	4	4	2	5	4	4	4	5	5	5	5	5	3	5	4	5	2	2	3	4	4	2	2	3	3	5	3
449	2	2	2	3	2	1	4	3	8	0	2	4	4	2	1	3	4	3	4	5	4	4	3	2	1	1	5	4	4	4	4	4	3	4	4	3	4	4	3	3	3	4	4	4	2	4	4	2	3
450	2	2	2	2	2	1	2	2	6	0	3	3	2	2	5	1	2	5	2	4	4	3	3	3	4	3	4	3	3	5	4	5	4	5	5	4	3	2	2	2	1	3	2	2	4	3	5	4	3
451	2	2	3	3	2	1	3	1	10	0	1	5	4	5	4	5	4	5	5	5	5	4	5	5	5	5	5	5	4	5	5	4	5	5	5	5	3	4	2	2	1	4	1	1	1	2	5	3	2
452	2	3	4	3	2	1	2	2	6	0	2	3	3	3	3	4	4	4	2	5	2	2	2	4	5	5	4	3	3	2	3	3	3	3	3	2	3	3	5	3	5	3	5	2	4	3	3	2	2
453	2	1	1	2	2	4	1	2	8	0	4	2	3	2	4	1	1	2	2	1	4	3	3	1	1	4	5	1	5	3	4	4	3	4	3	3	5	4	4	3	3	4	4	4	4	4	3	1	1
454	2	1	2	1	3	2	1	3	11	0	5	1	1	1	4	2	1	1	3	2	1	2	4	1	1	1	3	1	4	3	4	3	5	5	2	3	3	2	3	2	1	1	2	1	2	2	3	3	4
455	2	1	3	3	2	2	1	2	12	0	4	1	4	3	4	2	4	3	4	5	4	3	4	4	3	3	1	3	4	2	4	5	4	3	4	2	4	2	5	2	3	2	5	1	3	4	3	2	4
456	2	1	1	3	3	1	2	3	6	0	1	5	4	5	5	4	4	5	4	5	2	3	5	5	3	4	2	3	2	4	4	2	2	2	2	4	2	4	3	5	2	5	3	2	4	2	1	1	1
457	2	1	2	3	2	2	2	1	1	1	3	4	3	4	3	1	4	4	4	2	2	4	3	2	4	3	4	4	5	4	3	3	3	4	2	4	4	3	4	2	3	4	2	5	4	4	2	2	4
458	2	2	3	3	3	4	2	3	8	0	4	1	1	1	1	1	2	2	1	2	2	1	1	1	1	2	4	3	4	3	4	4	5	3	5	4	5	3	3	3	3	1	4	2	5	4	3	4	4
460	2	2	1	3	2	1	1	1	12	0	4	1	2	1	2	2	1	2	2	2	1	1	1	1	1	2	5	2	3	1	5	2	4	5	4	3	3	2	1	1	1	3	1	1	1	1	4	2	4
461	2	1	3	3	3	3	2	3	6	1	4	4	4	4	2	3	1	1	4	2	3	3	2	3	2	3	2	2	4	4	4	2	1	2	4	3	4	3	5	5	3	3	5	4	5	5	2	3	3
462	2	2	1	2	2	2	2	2	8	0	4	2	1	2	3	3	2	2	2	1	2	1	1	2	4	1	2	1	3	3	2	2	2	1	3	3	3	3	1	1	2	2	2	3	3	2	5	1	4
463	2	1	4	3	2	1	4	3	1	0	3	2	3	1	1	3	1	1	2	2	1	3	3	3	1	2	3	1	5	4	4	5	2	5	3	4	3	4	4	1	4	2	3	3	4	3	1	5	2
464	2	1	4	3	4	1	3	1	6	1	4	3	3	2	3	3	1	2	3	3	2	1	5	1	4	5	3	5	4	4	5	5	3	5	4	4	4	5	2	3	3	5	2	3	4	3	2	1	3
465	2	2	2	2	4	1	3	4	7	0	5	3	1	1	2	1	3	2	1	1	1	1	2	1	2	2	4	5	4	5	3	4	4	4	4	5	3	4	1	1	1	2	2	1	1	1	3	1	3
466	2	2	2	3	1	3	3	2	11	0	5	1	4	2	1	1	1	2	1	1	2	2	3	1	1	1	3	4	1	4	1	2	2	2	4	4	2	2	2	1	3	2	1	1	1	1	3	4	1
467	2	1	2	1	1	1	2	1	7	0	2	3	5	4	4	3	3	3	4	5	2	4	3	3	3	5	3	3	3	1	3	4	3	5	2	5	2	2	5	2	4	4	2	4	4	4	1	1	1
468	2	1	3	3	1	2	2	4	12	0	3	3	2	1	2	2	1	2	1	3	3	2	2	1	1	3	1	3	2	2	2	1	1	2	2	4	1	1	2	3	5	4	5	2	4	2	4	3	1
470	2	1	2	3	3	1	4	2	9	0	5	1	1	1	2	2	2	2	1	1	2	1	1	1	1	1	3	5	3	4	4	4	4	4	4	4	2	2	3	1	4	2	1	1	2	1	4	5	3
471	2	2	2	3	1	1	2	4	12	0	5	2	2	1	1	2	2	1	2	1	2	1	2	2	4	3	2	4	3	5	2	2	2	5	4	3	4	3	2	1	3	1	1	2	1	3	4	4	3
472	2	1	3	2	2	2	3	3	7	1	3	4	4	4	5	5	4	4	2	5	1	2	3	3	5	2	4	3	3	4	1	2	1	2	1	4	2	2	3	3	3	4	5	5	4	5	1	3	2
473	2	1	4	3	1	2	2	3	11	1	3	1	2	3	4	2	2	3	2	3	1	4	3	2	3	4	4	4	3	4	4	5	3	5	2	4	3	4	1	1	1	1	3	2	2	1	4	5	4
474	2	1	3	2	1	1	3	1	2	0	1	3	3	4	4	3	4	4	2	4	2	3	4	5	4	3	2	2	1	2	4	2	2	1	1	2	3	1	5	4	1	4	5	5	4	4	2	5	3
475	2	2	2	3	2	1	3	2	12	1	5	3	1	1	2	4	2	2	2	2	4	2	1	5	4	2	3	3	2	5	3	3	4	3	3	3	4	4	2	4	2	2	2	2	2	4	5	5	5
476	2	1	3	3	3	2	4	1	6	1	1	5	5	5	4	4	5	3	5	3	4	4	3	4	5	3	1	2	1	2	1	2	1	2	1	2	2	2	4	4	3	4	3	3	4	5	1	1	1
477	2	2	3	3	2	1	1	1	9	1	2	4	1	2	3	5	2	2	2	4	5	5	4	2	2	3	1	2	2	3	3	1	3	3	1	2	2	1	1	2	3	4	4	5	5	4	1	1	2
478	2	1	3	3	3	2	1	2	9	0	2	5	4	1	5	3	4	2	5	5	3	5	5	5	4	4	1	1	3	4	2	2	1	1	2	2	2	2	4	1	4	3	3	4	2	2	1	4	1
479	2	1	2	3	1	1	3	3	6	0	2	4	1	5	4	4	2	3	1	2	3	3	2	5	4	4	5	1	5	4	4	2	5	5	4	4	5	4	4	5	3	3	2	3	3	4	3	3	2
480	2	2	2	3	2	1	3	3	1	0	2	1	4	1	3	3	3	3	4	5	5	1	3	4	4	5	1	1	1	1	2	4	2	2	1	2	1	1	5	4	5	4	4	3	4	5	5	3	1
481	2	1	3	3	2	2	4	3	7	1	3	4	3	5	2	3	2	5	4	2	2	4	5	3	1	2	2	3	2	2	4	5	3	2	4	3	5	4	3	3	5	2	5	3	3	4	5	2	5
482	2	1	2	1	3	1	2	1	6	0	3	5	4	2	5	2	2	4	3	5	5	3	4	5	3	3	2	3	4	5	3	3	3	3	1	2	3	3	3	2	3	2	2	2	1	1	2	3	1
483	2	1	2	3	3	1	1	3	11	0	4	3	3	4	3	4	5	1	4	4	4	4	3	4	1	4	5	4	3	3	2	3	3	3	4	3	5	4	2	2	3	2	2	2	1	1	3	4	2
484	2	2	4	3	3	1	4	1	1	0	3	4	4	3	4	3	4	3	4	4	4	4	5	2	2	5	2	4	2	4	4	5	5	3	5	4	4	4	2	2	2	2	4	5	2	2	4	4	5
485	2	1	1	3	1	1	3	1	6	0	1	3	4	3	5	5	5	5	5	3	4	3	4	2	4	5	5	3	3	1	2	4	1	2	4	3	4	2	1	3	4	2	5	1	5	2	1	2	5
487	2	2	3	3	3	2	3	1	9	0	2	3	2	4	2	1	3	4	3	3	3	3	3	3	4	4	3	2	3	4	3	5	5	4	4	4	5	1	3	3	5	4	2	4	3	4	2	2	3
488	2	1	2	3	2	1	3	2	6	0	2	4	2	5	4	5	4	5	4	5	2	4	4	4	5	4	2	3	3	3	3	4	2	4	3	1	4	3	4	5	4	5	2	4	3	4	1	4	1
489	2	1	1	3	3	2	4	1	8	0	1	3	4	4	2	4	4	5	3	4	2	4	3	4	4	2	1	2	1	2	3	2	2	3	3	1	2	1	3	5	5	5	5	4	5	4	2	1	4
490	2	1	1	3	2	1	3	2	9	0	3	3	1	4	5	5	1	5	3	2	4	2	2	2	4	3	4	4	4	2	4	2	3	5	5	5	2	2	3	2	2	4	3	4	5	3	4	2	4
491	2	2	1	3	3	1	4	2	2	0	2	4	5	5	3	2	5	3	4	4	5	3	5	5	4	3	3	1	2	2	4	4	2	4	2	3	3	1	4	5	4	4	3	4	3	4	2	3	2
492	2	3	4	3	4	2	2	1	7	1	2	5	1	3	1	3	4	2	4	3	2	5	3	3	3	4	5	2	5	5	4	3	4	3	3	4	3	4	2	3	1	1	1	1	2	3	5	3	4
493	2	2	1	2	3	1	3	3	1	0	1	5	5	5	4	3	5	5	5	4	3	3	5	4	4	4	2	4	2	4	4	4	4	1	2	1	3	4	2	5	4	4	2	2	3	4	1	2	2
494	2	1	3	3	1	1	3	1	12	0	2	5	5	5	4	5	5	5	5	5	5	3	2	5	4	5	5	4	2	5	3	3	3	1	2	2	4	4	4	2	3	3	2	2	4	2	1	3	1
495	2	1	3	3	2	2	4	1	9	0	4	2	4	3	1	2	3	2	2	3	2	4	2	1	4	5	3	3	4	4	1	5	2	3	3	3	5	3	3	3	3	4	3	3	3	2	2	3	3
496	2	2	2	2	3	3	4	1	7	0	1	4	5	5	3	5	2	4	5	4	4	5	1	5	4	4	2	2	1	1	1	1	1	2	2	3	1	2	3	2	2	1	3	2	3	3	3	4	3
497	2	2	3	3	1	2	4	1	7	0	3	5	4	2	3	3	3	2	4	2	4	4	4	4	3	3	4	4	5	2	4	2	5	4	5	5	3	3	3	2	4	3	2	1	5	4	3	3	3
498	2	1	4	3	1	2	1	3	2	1	4	4	2	3	1	3	1	2	3	4	3	5	2	2	2	4	3	2	4	5	5	4	5	5	5	3	4	4	1	1	2	1	1	2	1	2	3	4	1
499	2	1	5	2	2	4	2	2	12	0	3	2	5	4	2	1	4	2	4	4	1	3	4	2	4	2	4	5	3	2	3	4	4	4	4	4	4	4	2	2	5	4	5	4	4	4	3	2	1
500	2	1	3	3	4	1	1	3	9	1	3	3	1	2	3	3	2	2	3	3	1	3	1	4	4	2	2	2	1	2	2	2	3	1	1	2	4	3	2	2	1	2	2	5	4	3	1	4	3
501	2	1	3	3	3	1	1	4	12	0	3	2	5	3	4	3	2	4	4	3	5	4	1	3	3	3	5	4	2	1	2	1	4	3	2	4	5	2	3	4	1	5	2	2	3	3	3	4	2
502	2	2	2	3	2	1	3	3	7	0	5	2	1	1	1	1	3	1	3	2	2	2	1	2	1	3	5	3	4	4	3	2	4	5	5	4	5	4	2	3	3	3	3	1	1	3	2	1	2
503	2	1	2	2	1	1	3	3	7	0	3	3	3	5	4	5	3	4	4	3	5	3	3	3	3	5	2	4	4	2	4	3	2	2	2	3	4	2	4	1	5	1	1	4	1	3	4	2	3
504	2	1	2	3	2	4	1	2	9	1	3	4	2	4	3	3	4	3	4	4	4	3	1	3	3	3	2	2	4	2	3	3	1	4	3	2	4	1	5	2	2	5	4	4	4	5	1	1	1
505	2	1	1	3	2	2	1	4	9	1	3	3	4	5	2	1	2	1	4	2	1	1	4	4	4	4	3	2	4	2	3	2	4	2	1	4	1	3	3	1	3	2	2	3	1	1	4	4	3
506	2	2	2	3	1	1	2	2	6	0	3	1	3	3	3	1	2	4	2	1	5	4	4	1	5	4	1	2	2	1	3	2	2	1	3	5	3	5	3	3	4	2	3	3	3	3	4	1	2
507	2	1	2	3	2	4	2	3	8	0	1	4	5	5	3	3	5	2	4	5	4	4	4	2	5	5	4	1	1	1	3	4	3	2	2	1	3	2	3	3	5	4	2	4	4	2	4	3	2
508	2	1	1	2	1	1	2	4	9	0	5	1	1	1	1	1	2	1	2	1	1	1	1	1	1	1	4	4	4	4	4	4	5	4	5	5	3	5	1	1	1	1	1	1	1	1	5	5	4
509	2	2	4	2	3	1	4	4	11	0	3	4	5	4	4	5	3	3	5	5	4	5	4	4	5	5	1	3	4	4	2	5	1	3	2	5	4	2	3	4	5	4	3	4	3	3	1	4	4
510	2	2	2	2	3	1	2	1	7	0	2	5	4	5	5	4	5	5	5	5	3	5	5	5	5	5	1	1	3	1	1	1	1	1	1	2	1	1	5	5	3	4	5	4	5	5	1	1	1
511	2	1	3	3	3	1	2	1	12	0	4	4	3	4	4	5	4	2	1	1	1	3	2	5	3	3	4	5	4	3	4	5	4	4	5	2	3	5	2	5	2	4	1	3	5	3	2	1	2
512	2	2	3	3	4	1	4	3	4	0	3	5	5	4	4	3	5	3	4	5	3	2	5	4	4	4	3	3	3	4	1	2	1	4	3	3	3	2	4	2	3	3	3	5	4	4	2	1	4
513	2	1	2	2	3	4	2	1	6	1	3	4	1	2	4	4	4	3	3	4	3	3	1	3	3	2	5	4	4	5	4	5	5	3	5	3	4	5	1	2	3	2	1	2	5	1	4	5	4
514	2	2	4	3	2	1	2	2	12	0	4	2	1	1	1	1	1	2	1	1	1	1	2	1	1	1	3	2	4	4	3	2	3	5	3	4	5	3	1	3	2	1	1	1	1	2	5	5	5
515	2	2	1	3	3	2	2	4	9	0	2	3	3	4	2	5	5	4	5	4	4	3	2	3	3	5	3	1	3	1	2	1	3	5	1	2	4	2	5	5	5	5	4	4	5	3	4	4	3
516	2	2	1	2	2	3	3	3	12	0	4	1	2	1	2	1	1	2	2	4	4	3	4	2	4	4	2	1	4	4	2	1	4	2	1	3	3	2	3	3	2	2	3	2	1	3	3	2	1
517	2	2	4	2	2	1	4	4	10	0	5	3	2	4	3	5	4	2	2	3	2	3	3	5	4	4	2	5	4	5	4	2	4	4	4	2	4	1	1	4	4	5	5	4	3	4	5	3	4
518	2	2	2	3	4	1	3	2	6	1	5	2	2	3	3	1	3	1	3	3	1	2	3	2	3	1	4	5	3	4	3	2	2	3	3	3	5	3	1	2	2	3	4	5	1	2	2	4	4
519	2	1	4	3	1	4	3	4	9	0	5	1	3	4	4	3	2	5	2	2	2	1	2	3	2	3	5	2	3	3	5	5	4	4	4	2	4	4	1	1	3	3	2	1	3	1	5	3	5
520	2	2	2	2	2	1	1	4	7	1	5	1	1	2	4	4	4	1	1	1	4	2	3	2	2	1	2	1	2	2	2	3	1	1	2	1	1	1	2	5	1	4	3	2	3	2	2	1	2
521	2	2	2	3	1	2	1	4	6	0	2	2	2	2	2	4	2	1	3	2	1	3	3	2	3	4	3	3	4	3	4	4	2	4	4	3	5	4	3	4	3	3	5	4	5	3	3	4	3
522	2	1	2	3	2	1	3	1	8	1	5	1	1	3	2	1	1	1	3	1	1	1	2	2	1	1	2	3	5	2	3	4	4	3	4	2	4	4	3	1	2	1	2	2	1	2	4	4	2
523	2	1	4	3	3	1	1	3	4	1	3	5	5	4	5	2	3	2	5	4	5	3	3	4	4	5	1	3	2	1	3	3	3	1	2	1	1	3	1	2	4	2	3	4	1	3	2	1	1
524	2	2	2	3	1	4	1	3	1	0	3	1	1	3	1	1	1	4	1	3	2	1	4	1	1	2	4	3	3	4	5	3	3	3	3	4	4	4	1	3	1	1	1	1	1	3	5	3	5
525	2	1	3	3	2	1	2	4	2	0	3	5	4	5	2	5	5	4	5	2	5	5	3	3	5	5	2	4	4	2	2	4	3	2	3	2	2	2	3	2	3	4	4	2	4	2	1	3	3
526	2	2	4	3	2	1	3	3	7	0	5	1	1	2	1	1	1	2	3	1	1	2	1	1	3	1	3	4	1	2	4	4	3	4	3	4	4	4	1	3	2	2	1	1	1	1	5	3	3
527	2	1	3	3	3	1	4	1	2	0	3	4	3	3	2	5	3	3	5	4	4	2	5	4	5	5	1	3	2	4	5	2	3	5	2	5	2	2	3	5	4	4	5	2	4	4	3	3	5
528	2	2	3	3	3	1	2	2	9	0	2	3	5	3	5	4	3	1	3	4	2	5	3	3	2	4	1	2	1	2	1	1	1	1	1	1	1	1	4	2	2	3	3	3	3	4	1	1	3
529	2	1	3	3	2	1	3	3	8	0	1	5	5	5	5	5	3	3	5	5	5	3	4	4	4	5	3	5	3	1	4	5	3	4	1	4	3	3	4	5	5	5	5	5	5	5	4	4	4
530	2	3	2	3	2	1	3	1	1	0	3	2	1	3	3	3	3	3	2	2	2	2	2	5	3	2	4	4	5	4	5	3	5	3	5	5	5	4	1	4	3	2	4	4	2	1	2	3	4
531	2	1	4	3	2	1	1	4	11	0	3	4	4	5	5	5	5	4	4	2	3	4	3	5	2	5	1	1	1	1	1	3	1	2	3	1	3	1	4	2	3	3	3	3	4	4	3	2	1
532	2	2	1	2	3	1	4	3	12	0	4	1	2	3	3	2	4	2	2	2	3	3	3	3	2	2	3	3	2	1	2	2	1	2	2	4	3	5	4	5	2	3	4	5	3	4	2	3	1
533	2	2	1	3	2	1	2	3	1	0	5	1	1	1	1	1	2	1	1	2	1	1	1	1	2	1	2	4	5	4	4	4	5	5	4	3	5	4	1	2	2	4	5	3	3	2	5	5	4
534	2	1	2	3	3	2	3	1	5	0	5	1	1	1	3	1	1	1	1	1	2	1	1	1	1	2	2	3	2	2	2	1	4	1	1	4	2	2	2	1	1	1	2	1	1	1	2	1	1
535	2	1	1	3	3	4	4	3	9	0	4	1	1	1	2	1	2	1	1	2	1	1	1	2	1	1	3	4	2	3	3	4	3	4	3	3	4	2	4	1	2	2	2	1	4	2	4	3	4
536	2	1	3	3	1	4	1	1	1	0	4	2	3	3	2	1	1	3	2	1	1	1	4	3	3	2	4	1	1	2	4	2	2	2	1	2	1	2	3	4	2	4	4	2	3	3	2	3	3
537	2	1	2	3	2	1	1	1	8	0	2	2	3	3	1	2	2	1	2	2	2	3	1	2	3	3	2	2	1	2	1	2	1	3	2	3	4	1	2	2	3	3	2	5	3	2	3	4	3
538	2	1	2	3	3	3	3	2	7	0	5	4	2	2	4	4	3	4	2	3	4	3	3	4	2	1	1	4	1	1	1	1	1	1	1	1	1	1	3	2	2	4	4	2	3	4	1	2	1
539	2	1	2	3	3	3	2	3	6	1	2	1	3	4	4	4	2	2	4	1	2	3	3	1	5	2	1	3	2	1	3	4	4	2	2	1	1	3	5	2	4	4	3	4	2	4	1	1	3
540	2	1	4	3	2	3	1	2	8	1	4	1	1	3	2	1	3	1	3	2	3	1	1	5	1	4	2	1	2	3	3	4	1	5	2	3	3	3	3	4	2	2	1	3	2	2	4	5	5
541	2	1	3	1	1	4	2	1	12	1	2	4	3	5	3	5	3	4	5	4	4	5	5	5	4	4	3	4	3	2	5	3	2	5	2	2	2	5	5	2	5	5	4	2	3	4	1	2	1
542	2	2	3	2	3	1	4	2	5	0	1	4	2	3	1	2	4	5	2	3	3	4	3	4	3	3	2	2	3	4	2	1	1	2	1	2	1	2	1	1	4	2	1	2	2	2	1	1	1
544	2	1	1	2	3	1	3	2	8	0	3	4	4	5	4	1	3	4	4	2	4	4	2	5	4	5	2	2	1	2	4	2	2	3	4	4	2	2	5	5	5	5	2	4	5	5	3	4	5
545	2	1	2	2	1	1	2	1	12	0	3	1	1	1	1	2	3	4	2	1	1	5	2	2	1	1	4	5	4	5	5	4	5	4	5	3	5	5	1	1	2	2	1	2	3	1	5	5	5
546	2	2	3	3	2	2	1	3	9	0	4	4	3	4	4	5	4	5	5	5	2	5	3	4	5	5	4	1	3	4	3	1	3	2	3	1	2	5	2	5	4	4	5	3	4	5	1	2	2
547	2	2	3	1	2	1	4	2	12	1	3	4	2	2	2	3	3	3	3	2	5	2	5	4	5	4	4	4	4	3	4	2	4	2	4	5	4	3	1	4	4	2	1	3	3	2	2	4	4
548	2	2	3	3	4	1	2	2	8	0	1	5	4	4	3	4	5	3	5	5	4	5	3	5	1	3	1	2	1	2	2	1	2	1	3	1	1	3	4	5	2	4	5	3	4	2	1	1	3
549	2	2	4	3	2	4	2	1	9	0	2	5	5	5	5	5	5	5	5	4	5	5	5	5	5	5	4	5	4	4	2	3	4	2	2	4	2	4	2	4	4	5	4	1	5	2	5	2	2
550	2	2	3	2	3	1	4	1	4	0	3	4	3	4	5	5	3	3	4	5	5	5	4	3	5	5	1	3	4	2	2	3	1	2	4	3	3	2	3	4	2	3	3	4	2	3	2	2	1
551	2	2	3	3	3	1	3	2	1	0	1	4	5	5	5	5	5	5	4	5	3	5	5	5	5	5	2	4	5	5	4	5	3	3	5	5	4	5	3	4	4	5	2	2	1	3	3	3	4
552	2	2	2	3	2	1	4	2	6	0	4	3	1	2	3	2	1	3	1	3	1	2	3	1	2	2	3	2	2	3	3	5	5	3	3	4	4	3	2	3	1	2	2	3	3	2	5	5	1
553	2	1	2	3	2	1	3	3	3	0	4	3	3	1	2	5	4	1	3	4	3	2	4	1	1	2	4	5	5	5	4	4	5	5	3	4	5	5	1	1	4	1	2	2	1	1	5	2	3
554	2	1	3	3	2	1	2	2	7	0	3	3	1	1	2	4	2	2	2	1	1	3	1	1	2	2	2	5	5	4	5	5	4	3	4	5	5	3	1	2	3	1	1	2	2	2	5	4	5
555	2	1	2	2	2	4	3	3	12	0	4	3	2	1	2	1	1	1	1	1	1	1	2	1	3	3	3	2	3	3	5	5	3	5	4	5	3	5	1	2	3	2	1	4	3	1	4	5	4
556	2	1	1	3	2	1	3	1	12	0	3	3	1	3	4	1	3	1	4	3	3	3	2	4	3	2	2	4	2	1	1	1	1	1	1	1	1	1	2	4	2	4	2	2	2	2	2	2	2
557	2	2	3	3	2	4	2	1	11	0	2	3	2	4	5	5	4	4	2	5	5	4	5	3	4	3	1	1	1	1	3	2	2	1	1	2	1	4	4	4	5	5	5	4	4	5	1	1	1
558	2	1	2	3	4	4	4	3	7	0	5	3	1	1	1	2	4	3	1	2	2	4	1	1	3	2	2	2	3	2	1	3	1	2	4	3	1	2	2	1	1	3	3	2	1	2	4	3	2
559	2	2	3	3	2	1	2	3	2	0	2	3	3	1	3	3	2	2	1	3	3	2	3	5	3	3	2	4	3	1	3	4	2	2	3	2	3	5	2	4	1	1	2	1	3	1	5	5	5
560	2	2	3	3	3	2	4	3	9	0	4	3	3	2	2	2	1	1	2	1	3	4	1	2	1	3	1	1	4	2	3	1	1	4	2	5	2	1	1	3	1	1	1	1	1	2	4	3	3
561	2	2	3	3	2	2	3	1	6	0	3	3	1	3	2	3	2	1	2	3	1	3	2	2	2	5	3	3	2	2	1	4	1	2	2	1	2	2	4	4	2	1	2	3	1	3	3	2	3
562	2	2	3	3	2	1	4	3	9	0	1	3	5	5	3	1	4	3	4	5	3	5	1	2	5	5	1	1	2	2	2	1	1	1	2	2	1	3	3	5	5	5	4	4	3	4	1	1	1
563	2	1	2	3	1	1	2	4	6	1	1	4	4	5	5	5	5	3	5	4	3	4	4	4	4	4	1	2	1	1	1	2	2	1	2	2	2	3	5	4	4	5	5	5	5	4	1	1	1
564	2	2	3	2	2	1	3	2	6	0	2	1	4	1	4	5	4	4	1	4	1	4	4	2	1	4	2	2	4	2	1	4	1	1	3	4	3	2	4	3	2	3	3	4	2	1	2	2	2
565	2	2	1	2	3	1	2	2	1	0	5	1	3	2	3	3	1	3	1	3	3	3	3	2	2	1	1	3	1	2	1	1	1	1	1	1	1	1	2	2	2	3	3	4	1	3	1	5	4
566	2	2	3	2	4	1	3	4	10	0	3	1	2	3	1	3	3	1	3	4	3	1	2	5	3	2	5	5	5	5	5	4	5	5	5	4	5	5	1	2	2	3	2	2	3	2	3	2	4
567	2	2	3	2	2	1	1	2	12	0	3	4	3	1	5	5	3	5	4	2	3	1	2	2	3	1	1	3	4	2	4	3	5	4	3	1	3	3	3	4	5	5	4	2	3	5	3	4	2
568	2	2	2	3	2	1	3	3	1	1	4	3	3	3	3	4	5	1	1	4	4	3	4	5	2	4	3	1	2	4	2	4	1	1	4	1	4	5	4	4	5	2	2	3	1	4	2	3	2
569	2	2	2	3	2	1	1	2	2	0	3	1	1	1	4	1	1	2	1	2	1	2	2	1	4	3	3	3	2	2	1	2	3	4	2	1	3	4	1	3	1	1	5	1	2	1	4	2	3
570	2	1	2	3	3	1	1	1	2	0	4	2	2	2	4	1	1	2	2	3	1	1	3	3	4	3	2	3	3	2	3	4	3	3	4	4	5	4	5	5	3	4	5	3	3	4	3	3	4
571	2	2	2	3	2	2	2	3	12	0	5	2	1	2	4	1	1	4	4	3	3	1	3	2	1	4	3	3	5	4	4	4	4	2	4	4	5	3	1	2	2	1	3	1	2	2	4	4	4
572	2	2	3	2	3	4	2	2	4	0	2	4	3	1	2	1	4	2	4	2	2	1	1	3	1	2	3	2	4	5	3	5	3	5	4	5	3	4	1	3	1	2	3	1	1	3	5	5	4
573	2	1	3	3	2	4	4	3	12	0	2	3	2	1	4	3	2	1	4	4	5	1	4	2	5	1	1	4	1	2	1	1	4	3	4	3	4	5	3	1	3	2	2	4	1	2	5	3	3
574	2	2	3	3	2	1	3	4	6	0	5	3	1	2	2	1	1	2	1	3	1	2	1	1	2	1	4	5	4	5	4	4	4	4	4	4	5	3	1	3	2	1	2	2	1	1	3	4	4
575	2	3	2	3	3	1	1	2	9	1	5	2	3	3	1	3	1	1	2	1	2	2	1	4	1	2	3	5	1	3	4	3	4	3	2	2	3	3	3	5	1	3	4	1	2	2	5	5	3
576	2	2	3	3	3	1	1	1	5	0	1	5	4	4	2	5	4	3	5	4	1	2	4	3	3	5	2	3	1	2	4	2	5	1	3	3	3	3	3	5	2	4	3	5	4	5	1	1	3
578	2	2	3	1	2	1	2	2	8	0	4	4	1	1	3	2	1	3	2	3	4	1	4	2	2	3	4	2	5	5	5	3	2	2	2	5	4	4	2	2	4	2	2	2	4	2	4	4	3
579	2	2	5	3	4	1	2	4	5	1	3	3	2	1	2	1	3	3	4	4	4	2	3	1	4	3	2	3	2	4	2	2	2	2	2	2	4	2	3	2	1	4	3	2	4	3	1	1	5
580	2	2	3	3	2	4	4	4	7	1	1	3	5	2	4	2	1	2	3	4	3	2	1	4	4	2	4	4	4	5	5	3	5	3	4	4	4	3	1	4	3	5	5	4	4	3	4	3	3
581	2	2	4	3	4	1	2	3	12	1	2	5	4	5	5	5	5	5	4	4	4	4	3	5	5	4	5	2	2	1	2	2	3	2	1	1	1	2	4	4	4	3	3	5	2	5	1	1	1
582	2	1	1	2	3	1	3	3	1	0	3	3	2	3	1	3	2	3	3	1	3	3	4	2	3	4	2	3	3	4	1	3	3	3	2	2	4	2	4	4	5	3	5	3	2	2	4	4	4
583	2	2	2	3	3	1	2	3	6	0	3	5	2	4	5	4	4	3	5	4	3	4	4	3	5	5	1	1	1	1	1	1	1	1	1	1	1	1	2	5	4	3	3	2	2	4	2	1	2
584	2	2	2	3	4	2	3	1	3	0	3	3	4	4	4	3	5	2	4	4	4	4	5	5	5	5	2	3	5	3	3	4	4	4	2	5	4	3	1	4	3	2	1	2	1	1	5	5	5
585	2	1	1	3	3	1	1	4	7	0	4	1	1	3	1	3	2	2	1	1	1	2	2	2	1	2	3	1	4	4	4	4	5	4	3	4	4	5	1	1	1	2	1	3	2	2	2	4	2
586	2	1	3	3	2	1	2	2	10	1	3	2	1	2	2	3	2	3	1	3	3	1	3	2	3	1	5	4	5	5	4	4	3	4	5	3	5	4	4	4	2	2	2	4	2	2	3	3	3
587	2	2	2	3	4	2	2	3	11	1	5	1	1	1	1	1	1	1	1	1	1	1	1	1	1	2	5	5	4	5	3	5	3	5	3	3	5	4	2	4	2	3	3	3	4	3	3	3	4
588	2	1	2	3	2	1	1	2	10	0	4	4	3	3	4	1	3	2	2	2	2	4	1	3	2	3	3	1	4	4	2	5	2	4	5	2	1	2	5	1	3	4	2	1	2	2	4	4	4
589	2	3	3	3	1	4	1	4	7	0	3	3	3	1	2	4	3	2	4	2	2	1	3	2	1	2	4	2	3	3	4	4	3	2	5	3	4	5	3	2	2	1	2	3	5	2	1	1	3
590	2	1	4	3	2	1	2	2	3	1	4	1	3	4	1	4	3	3	3	3	4	4	4	5	2	1	2	2	3	2	1	1	3	2	3	3	3	3	2	2	2	1	2	2	1	2	1	5	4
591	2	1	1	2	3	1	2	2	6	0	3	1	4	2	2	1	4	2	4	5	3	4	5	2	5	4	5	4	5	5	5	5	5	4	5	4	5	5	3	4	2	1	4	3	3	3	5	4	2
592	2	1	2	3	3	2	4	1	1	1	4	2	2	4	3	3	1	2	2	2	4	1	1	1	2	1	1	3	3	3	3	2	2	2	3	2	1	2	4	2	4	2	3	1	1	2	3	5	4
593	2	3	1	2	1	3	2	3	7	0	5	1	1	1	1	1	1	2	1	1	1	2	1	1	1	1	1	1	2	1	3	3	4	4	1	2	3	2	1	2	1	2	3	1	2	1	3	3	4
594	2	1	4	2	4	1	4	3	1	0	3	2	3	4	5	1	5	5	5	2	3	5	4	1	2	1	4	4	1	3	5	3	2	5	4	5	5	2	5	4	2	3	3	4	4	4	3	1	1
595	2	1	4	3	4	3	3	3	9	0	2	5	3	5	4	2	4	3	3	5	4	5	3	4	5	3	4	2	2	2	4	3	1	1	1	3	2	3	5	3	4	5	5	5	4	4	1	2	2
596	2	1	2	2	2	1	3	4	8	1	3	2	2	1	1	4	1	3	1	1	3	2	3	1	3	2	4	2	2	1	2	1	3	2	2	5	1	1	4	3	5	3	3	2	4	1	5	4	2
597	2	1	3	2	3	1	1	4	6	1	3	5	4	4	1	1	2	5	2	3	4	5	5	5	2	1	2	4	3	5	4	3	5	3	4	1	1	3	4	3	3	4	2	5	5	4	2	2	2
598	2	1	3	3	2	2	4	3	1	0	1	5	4	5	4	3	5	4	5	4	3	4	5	5	4	5	4	1	2	2	3	2	1	2	3	5	4	2	4	2	3	4	4	5	5	3	2	4	3
599	2	2	2	3	2	1	1	1	1	0	3	1	4	1	3	4	2	3	2	1	1	5	1	1	2	2	2	4	3	3	4	4	5	4	4	5	2	5	1	3	2	1	2	2	1	1	2	4	4
600	2	2	3	3	4	1	3	2	9	1	1	3	4	3	5	4	1	3	4	5	2	3	2	4	1	3	1	2	4	2	5	1	2	3	3	3	1	2	2	1	1	1	1	1	1	1	3	5	4
601	2	1	2	3	3	1	1	4	6	1	3	3	2	3	2	1	4	4	4	2	2	2	4	1	2	2	4	2	4	4	4	4	3	5	4	1	3	3	3	1	2	5	3	4	4	4	1	1	3
602	2	1	3	3	3	2	2	3	6	0	2	5	1	3	4	2	4	3	2	2	1	2	2	4	2	5	2	4	1	1	1	1	1	2	1	1	1	2	3	1	4	4	3	2	1	4	2	1	2
603	2	1	2	3	2	1	4	2	11	0	3	3	2	2	5	1	5	4	4	2	4	3	3	5	3	4	5	2	5	3	4	4	5	3	3	3	4	3	2	4	3	2	3	5	1	2	4	3	5
604	2	2	3	3	1	1	2	3	6	1	4	5	1	2	2	5	4	2	1	3	1	1	1	2	2	2	5	3	5	5	5	5	5	5	5	5	5	3	1	3	2	2	1	3	1	1	5	5	5
605	2	1	2	3	2	1	1	1	1	0	2	1	5	4	4	3	4	2	2	4	3	2	3	3	3	3	2	2	4	3	4	4	3	2	4	1	2	5	3	2	2	1	4	1	1	3	2	1	1
606	2	2	3	3	2	4	4	4	9	1	3	2	3	4	4	5	4	4	3	5	3	3	4	4	2	3	4	4	2	5	5	2	3	4	3	5	5	3	3	1	1	2	1	2	2	3	4	5	5
607	2	1	1	3	1	1	3	3	2	1	2	4	3	5	4	2	1	2	4	5	4	2	3	4	3	4	1	1	1	1	1	2	1	1	1	1	1	2	3	1	2	4	5	2	4	2	1	4	1
608	2	1	4	3	2	1	3	2	8	0	3	4	5	3	4	3	2	3	5	4	1	4	4	3	2	4	4	3	3	4	1	3	3	4	3	2	4	5	4	3	3	4	2	1	5	3	4	4	3
609	2	1	1	3	3	3	1	1	6	0	4	3	3	1	2	4	4	4	3	2	2	4	3	1	2	5	4	4	4	5	4	5	5	3	5	4	5	3	2	4	1	2	3	2	2	2	3	5	5
610	2	1	3	2	3	2	2	1	6	0	3	3	3	1	2	3	5	3	2	4	3	2	2	3	4	2	2	2	4	5	5	3	4	5	3	2	4	3	5	4	3	4	3	2	4	3	4	3	2
611	2	2	2	2	4	1	3	4	11	0	3	4	5	4	1	5	3	2	5	2	5	1	4	4	4	5	4	5	3	4	5	5	3	3	4	3	5	5	1	2	1	1	1	1	2	4	4	5	4
612	2	2	4	3	4	1	2	2	9	0	1	5	5	4	5	5	5	5	5	5	5	5	5	5	5	5	1	4	1	1	1	1	2	2	1	1	1	1	4	5	4	5	5	5	5	5	1	1	1
614	2	2	2	3	3	2	1	2	11	1	4	1	1	2	1	4	3	2	3	1	3	1	3	1	1	2	3	4	3	3	4	4	4	5	3	4	4	4	2	3	4	4	4	3	2	2	2	5	4
615	2	2	2	3	3	1	3	1	1	0	2	1	2	3	1	3	3	1	2	4	4	1	4	3	3	3	2	2	5	4	2	3	4	4	3	3	4	3	3	4	2	2	5	2	2	1	3	3	4
616	2	1	2	2	2	4	2	3	12	1	3	4	3	2	4	3	4	5	5	3	2	2	5	5	2	4	4	2	2	1	2	4	3	2	2	2	2	3	2	2	1	4	2	4	2	1	2	2	1
617	2	2	2	3	3	1	3	2	9	0	2	1	1	5	1	2	2	1	2	1	1	1	1	3	1	1	4	4	5	4	4	2	3	5	4	4	2	2	5	1	1	1	2	3	1	1	5	3	4
618	2	2	1	1	1	1	1	2	6	0	4	4	2	1	2	2	3	2	2	1	3	5	4	2	2	3	2	1	2	2	3	1	1	3	3	4	3	3	5	3	1	3	4	5	2	3	1	1	2
619	2	1	2	3	2	1	3	3	11	0	5	1	1	1	1	1	1	1	1	1	1	1	2	1	2	1	1	2	1	3	2	1	2	1	3	1	2	2	2	1	2	1	2	1	1	1	4	3	3
620	2	3	1	2	3	4	1	3	8	0	4	4	1	1	2	3	3	1	1	1	1	3	4	1	4	1	1	1	3	3	2	2	1	3	3	3	1	2	3	2	2	3	1	2	1	3	4	1	4
621	2	2	1	2	2	1	2	1	5	1	5	3	2	3	2	2	4	5	2	5	3	4	2	4	2	3	2	3	1	2	2	1	1	1	1	2	1	1	5	4	1	4	5	4	5	4	1	4	1
622	2	2	2	3	4	1	4	2	6	0	5	3	2	1	3	3	4	2	3	5	3	4	2	3	3	4	5	4	3	1	4	2	2	3	4	3	2	3	3	3	4	4	4	3	1	4	1	1	2
623	2	1	1	3	4	1	2	3	11	0	5	4	1	3	1	3	4	3	4	2	1	3	2	2	2	1	4	4	3	4	4	5	4	4	4	5	3	5	1	1	3	1	1	1	1	1	5	5	5
624	2	1	1	2	2	1	1	3	12	0	4	5	2	3	4	4	2	1	5	1	1	4	2	3	2	2	3	2	2	1	2	1	1	2	1	2	1	1	3	2	4	3	3	4	4	4	3	2	3
625	2	1	1	2	2	4	2	3	9	0	3	2	3	2	3	3	2	2	1	3	4	2	2	2	4	4	4	4	1	4	4	3	2	4	3	5	2	2	2	3	2	2	1	4	1	5	4	3	5
626	2	1	2	2	2	2	1	1	2	0	3	2	5	3	5	2	5	4	4	3	5	3	5	4	4	1	4	5	5	4	5	5	5	3	5	4	5	4	4	3	4	2	5	5	5	1	4	5	3
627	2	2	2	2	3	4	3	1	9	0	2	3	2	2	3	5	5	4	2	2	5	5	4	5	5	5	1	4	2	3	2	2	2	2	2	3	2	2	3	4	4	4	4	4	3	3	4	2	1
628	2	2	4	3	2	4	2	2	11	0	2	3	2	3	2	1	3	2	3	4	2	4	2	2	2	3	5	2	1	3	5	4	4	2	4	2	5	5	3	3	3	4	1	4	5	4	1	2	2
629	2	1	3	2	2	4	4	3	9	1	2	4	3	4	5	4	1	2	5	3	3	4	2	4	4	4	3	4	4	1	4	4	4	1	4	2	2	3	2	3	5	4	2	4	4	5	4	3	3
630	2	2	4	3	2	1	2	1	11	1	3	3	2	2	4	4	4	2	2	5	3	3	3	3	2	2	4	4	5	4	4	5	4	2	4	4	2	2	1	2	2	3	1	2	1	1	3	4	4
631	2	1	4	3	3	1	2	3	8	0	3	3	4	3	3	1	3	1	4	4	4	4	2	5	1	1	2	1	3	4	1	2	1	1	2	2	4	1	1	4	2	1	2	2	2	3	4	4	3
632	2	2	2	2	2	1	3	3	9	0	2	3	3	2	4	4	2	2	4	3	4	3	4	5	2	2	3	3	1	3	4	2	2	1	1	1	3	1	2	4	4	2	2	4	4	3	1	1	1
633	2	3	2	3	3	1	3	4	10	1	2	1	3	2	3	3	2	2	2	2	3	3	3	4	1	2	2	2	3	1	2	1	3	2	1	2	2	3	3	4	2	5	3	3	5	3	4	2	3
634	2	1	2	3	2	1	4	2	3	0	5	1	1	1	1	1	1	3	1	1	3	1	1	1	1	2	2	4	3	3	4	3	3	1	4	2	3	4	2	5	3	4	3	2	4	1	1	2	1
635	2	1	1	3	3	1	2	2	2	0	3	3	1	2	1	5	1	1	4	2	1	1	1	2	2	3	3	1	3	5	4	2	5	3	2	2	3	4	1	1	3	4	4	5	3	2	2	5	4
636	2	1	3	1	3	4	2	4	1	0	3	4	2	5	5	5	4	4	5	4	3	4	5	2	5	4	4	2	3	2	4	3	3	3	5	4	4	3	2	2	4	2	4	4	4	4	2	2	3
637	2	2	3	3	2	1	4	3	6	0	2	5	4	5	4	3	4	3	5	3	2	5	5	3	5	5	1	5	2	1	2	3	4	1	3	5	4	1	5	2	5	5	4	3	4	5	4	5	2
638	2	3	3	3	3	1	3	1	6	0	3	2	2	1	1	1	1	2	2	3	1	1	2	2	1	1	2	5	2	3	1	1	4	2	3	3	4	3	1	1	1	1	1	4	2	2	3	5	4
639	2	1	3	3	3	4	2	3	1	0	4	1	3	1	3	1	1	1	2	1	2	1	2	3	3	4	3	4	3	5	5	4	4	5	5	5	5	4	4	1	2	1	2	1	2	3	5	4	5
640	2	1	4	3	1	1	2	4	8	1	2	1	3	2	1	4	2	3	1	2	3	2	4	2	4	2	4	3	5	3	3	4	3	4	5	4	5	3	2	1	1	2	3	2	3	2	4	5	4
641	2	1	2	3	2	2	1	3	5	0	3	2	1	2	2	3	1	4	4	1	3	4	1	3	4	3	3	1	3	4	4	4	4	4	4	3	2	2	1	2	2	2	1	2	3	2	5	2	2
642	2	1	3	3	4	1	3	3	6	1	1	5	5	5	5	5	3	5	4	3	5	5	4	5	5	4	2	2	4	5	2	5	4	2	3	2	4	5	4	5	4	3	4	4	4	2	1	1	3
643	2	1	2	3	2	4	2	2	2	1	3	3	2	3	2	1	2	3	1	3	1	4	2	2	1	3	1	1	2	3	2	1	4	2	1	1	3	1	1	2	1	1	4	1	1	2	1	4	1
644	2	2	1	3	2	1	1	3	6	0	2	4	4	2	2	3	5	4	4	1	3	1	4	3	3	5	3	2	2	3	4	4	1	2	1	4	2	4	3	5	4	3	3	4	2	2	4	5	5
645	2	1	2	3	2	3	2	3	12	1	2	2	4	5	4	5	4	4	5	5	5	2	4	3	5	4	2	3	3	5	2	2	2	3	3	3	4	4	3	3	5	5	3	5	5	5	3	3	2
647	2	1	4	2	1	1	2	2	6	0	3	3	3	2	4	3	3	3	4	4	1	3	4	4	1	3	4	2	2	1	2	2	1	1	2	3	2	2	5	5	5	3	5	5	4	5	2	3	2
648	2	2	2	2	3	1	2	3	6	0	5	1	1	1	2	1	1	1	1	1	1	1	1	1	1	1	4	2	5	2	3	2	5	5	4	2	2	4	3	4	4	1	2	2	3	5	5	4	2
649	2	1	4	3	3	1	3	3	11	1	2	4	4	4	4	5	4	3	4	2	3	5	1	1	5	3	4	3	5	4	5	2	4	3	2	2	3	4	5	4	4	4	4	5	4	4	3	3	4
650	2	1	4	3	3	1	4	3	8	0	2	4	2	2	5	3	2	3	1	4	2	1	2	3	1	2	4	5	2	2	4	4	3	4	4	4	4	4	2	3	2	1	2	2	1	1	1	4	3
651	2	1	4	3	4	1	3	2	3	0	5	3	3	2	2	4	2	1	2	4	2	5	3	2	1	3	2	3	3	1	2	1	3	1	3	2	4	3	4	4	5	5	2	4	4	3	2	1	2
652	2	1	4	2	2	1	1	2	6	1	3	3	2	3	4	2	5	5	4	3	5	5	5	3	2	2	1	3	2	2	2	2	4	2	4	2	3	3	1	2	1	4	4	1	3	4	1	3	5
654	2	3	3	3	1	1	3	3	6	0	2	5	2	5	4	4	4	1	5	3	4	5	3	5	2	4	4	3	2	1	2	1	3	2	1	3	4	2	5	5	4	5	4	4	4	5	4	2	2
655	2	2	3	3	2	4	3	4	9	0	4	1	2	3	3	1	2	2	4	1	2	4	5	1	4	2	1	1	1	1	1	1	2	2	2	1	1	3	1	2	3	4	4	2	3	4	1	1	1
656	2	1	1	2	3	1	2	3	11	0	3	4	2	4	3	2	2	1	1	3	3	2	4	2	5	4	2	5	1	2	3	3	2	4	1	2	1	1	4	5	5	5	5	3	4	5	2	3	1
657	2	1	4	3	2	2	2	3	10	0	3	3	1	2	2	4	2	2	1	4	3	2	3	2	3	1	2	5	3	4	1	1	2	4	4	2	2	3	4	2	3	4	2	3	4	1	5	4	4
658	2	1	1	3	3	1	1	3	6	1	3	2	3	1	1	2	1	1	2	1	4	2	3	3	2	3	4	4	1	1	5	3	2	2	3	3	3	4	1	2	4	1	2	1	3	1	5	4	4
659	2	1	3	3	2	1	2	2	9	0	4	3	3	2	2	1	1	2	2	1	2	4	1	2	3	4	3	5	5	4	5	4	2	3	3	2	3	4	1	1	1	2	2	1	3	2	3	4	4
660	2	1	4	3	3	1	2	1	8	0	4	4	4	2	2	4	1	3	4	3	3	2	2	2	3	3	2	2	2	3	3	2	3	3	4	1	3	3	5	4	4	3	4	3	2	5	4	2	1
661	2	2	2	3	2	1	2	2	12	0	3	5	3	4	3	4	4	4	5	5	4	2	3	4	4	3	4	2	5	4	5	3	4	4	3	4	4	5	4	5	3	4	3	4	3	4	2	2	3
662	2	2	3	2	3	1	3	3	6	1	2	3	2	4	2	4	1	4	2	2	2	5	1	2	2	1	1	1	1	1	1	1	1	2	1	3	1	2	4	1	1	3	4	4	2	5	2	3	4
663	2	1	2	3	2	1	3	3	4	1	4	2	2	3	2	2	2	4	2	1	2	3	2	4	2	3	4	4	4	4	4	3	2	3	4	2	4	2	2	1	1	1	1	3	1	2	1	2	3
664	2	2	2	2	4	2	4	2	3	0	4	1	2	1	1	3	1	1	1	1	1	2	1	3	2	2	2	4	5	3	3	4	3	4	5	2	2	4	2	3	2	1	2	4	4	1	4	2	4
665	2	1	4	3	1	1	3	3	6	0	4	2	3	2	1	3	2	2	1	1	2	1	3	1	1	2	3	2	3	3	2	2	3	3	2	1	1	1	2	1	1	1	2	1	1	3	1	3	5
666	2	3	3	3	2	1	1	2	1	0	1	3	3	2	1	3	4	1	4	3	4	4	5	5	4	3	1	3	3	5	2	3	4	2	2	3	4	2	5	4	5	5	1	2	4	4	1	2	3
667	2	1	3	3	3	1	2	3	6	0	5	4	4	3	1	4	2	3	2	1	2	1	2	1	2	2	5	5	4	5	4	2	5	4	4	4	4	4	2	3	3	3	2	3	4	1	5	5	1
668	2	2	3	3	2	2	2	2	4	0	3	1	3	2	2	1	1	3	1	4	2	1	1	1	2	1	4	2	2	2	2	1	3	2	2	2	4	2	4	2	4	3	3	1	4	2	5	5	4
669	2	1	3	3	2	1	4	4	2	0	3	4	2	3	1	3	2	3	3	4	4	3	4	2	4	1	3	3	3	2	3	2	1	5	4	3	4	4	3	3	3	2	3	5	5	4	3	3	3
670	2	1	4	3	2	2	4	3	7	0	4	3	3	3	3	3	5	3	2	3	3	1	2	3	4	3	4	5	5	4	5	4	3	4	4	5	2	5	4	3	5	5	4	5	2	2	4	4	5
671	2	1	2	3	3	1	1	3	7	0	3	2	3	1	1	3	1	1	1	3	3	4	4	2	2	3	2	4	4	3	5	4	4	2	5	2	5	1	3	1	4	2	1	3	3	3	1	1	2
672	2	2	5	3	3	4	3	1	10	0	5	1	1	1	1	2	1	1	3	1	1	3	2	1	1	1	5	4	2	2	4	5	2	2	2	5	4	2	2	3	1	1	1	2	2	2	4	3	4
673	2	2	3	3	2	1	1	3	2	0	4	2	3	1	1	3	1	3	1	1	2	4	1	1	3	1	4	5	5	3	4	4	2	3	5	5	4	5	2	1	2	3	1	1	2	1	5	5	5
674	2	1	3	3	3	1	3	3	2	0	1	3	5	4	5	3	5	4	4	4	4	3	4	4	5	2	3	4	2	3	1	2	1	2	1	1	2	1	2	4	2	5	1	4	2	4	3	2	2
675	2	1	1	2	1	1	2	2	7	0	4	3	2	4	3	2	3	2	2	3	4	3	1	4	2	5	1	5	1	2	5	2	3	2	4	2	2	3	2	1	4	2	4	2	4	1	3	1	3
677	2	2	3	3	1	1	3	1	6	0	2	5	4	3	3	4	5	3	1	4	3	3	4	1	4	5	2	1	5	3	4	3	3	3	2	3	2	3	4	5	3	5	2	2	3	1	5	1	5
678	2	2	2	1	4	2	2	3	11	0	3	1	4	2	3	5	3	3	4	3	2	5	4	5	2	2	4	4	2	1	2	2	3	3	5	1	3	2	2	1	2	3	5	3	1	3	3	4	2
679	2	2	2	3	2	4	4	3	11	1	3	1	1	2	2	1	3	1	1	2	2	1	3	2	2	1	3	3	3	2	2	2	5	3	2	4	3	3	1	1	2	1	1	4	1	2	4	5	5
680	2	2	1	3	4	1	3	3	9	0	1	3	3	3	5	3	3	4	3	4	2	4	4	2	5	4	5	2	2	3	4	2	3	3	4	2	2	1	2	5	5	3	3	4	5	2	2	1	2
681	2	2	3	3	1	1	2	2	12	0	4	1	1	2	1	1	2	4	1	3	1	3	2	2	2	1	2	3	3	5	3	5	4	2	4	2	2	5	1	4	1	3	1	2	1	2	5	5	3
682	2	1	1	2	2	3	1	3	3	0	3	5	5	4	4	4	5	5	4	4	5	5	3	5	4	3	1	1	1	2	5	2	3	4	4	2	3	3	2	4	2	4	5	4	5	4	3	4	3
683	2	1	2	2	2	1	4	3	7	0	3	5	2	4	4	2	3	4	3	2	5	4	5	4	2	4	4	5	2	5	3	4	4	3	4	2	3	5	3	2	3	4	5	2	5	4	1	1	3
684	2	1	2	3	1	1	2	3	9	0	5	1	2	1	1	1	1	1	1	1	2	1	3	1	1	2	2	3	2	1	3	3	1	2	1	2	2	3	1	2	3	2	2	4	4	3	4	2	4
685	2	2	1	3	2	1	3	2	1	0	2	4	2	5	2	4	1	4	2	5	5	4	4	5	4	5	2	1	3	4	1	3	3	3	3	1	2	2	5	2	5	4	3	5	4	5	1	1	1
686	2	1	4	3	2	2	3	3	7	1	2	3	2	5	5	3	5	5	5	4	3	4	5	5	5	5	1	2	2	1	2	2	1	1	1	2	1	1	4	3	5	5	5	4	3	5	1	2	2
687	2	1	4	3	2	1	4	1	12	0	1	4	3	4	5	5	4	5	5	5	4	4	4	2	3	5	5	3	3	2	4	4	3	3	4	4	4	5	4	5	5	5	4	5	5	5	1	1	1
688	2	1	2	3	4	1	3	3	8	0	3	5	1	3	4	3	3	5	2	2	2	3	1	1	5	1	4	3	2	4	2	4	1	3	3	3	4	1	5	4	4	2	4	3	3	5	1	5	2
689	2	2	2	3	2	1	3	3	8	1	3	5	4	3	4	5	4	4	4	4	3	2	2	3	2	5	1	1	1	1	1	1	1	1	1	3	1	2	4	4	4	4	5	1	4	5	1	1	2
690	2	1	2	2	2	1	4	1	2	0	2	5	4	4	3	3	3	4	5	2	1	1	4	5	4	2	3	1	4	2	2	1	2	2	3	4	3	2	4	5	2	2	2	3	2	4	5	3	5
691	2	1	4	3	2	1	3	3	6	0	3	3	2	4	2	1	1	1	4	2	1	2	1	4	2	2	4	4	4	3	4	3	4	3	3	4	2	2	1	4	2	5	3	2	5	5	3	3	4
692	2	1	2	3	1	1	3	2	8	1	1	3	4	4	4	4	4	5	5	5	5	5	5	4	4	4	3	1	1	4	4	3	3	1	5	3	4	2	2	5	5	5	5	5	4	4	1	3	1
693	2	1	1	3	2	4	1	4	6	0	3	4	4	2	2	2	4	4	4	5	5	3	3	3	4	1	4	1	3	3	4	4	4	4	2	4	3	4	5	3	3	4	4	3	4	5	3	1	2
694	2	1	4	3	2	2	3	4	8	0	2	4	2	2	4	2	2	4	2	3	4	5	3	2	2	4	2	5	2	3	3	4	4	3	1	5	3	3	3	4	4	3	2	1	4	3	4	2	3
696	2	1	4	3	2	1	2	2	8	0	2	5	5	5	5	5	4	5	5	5	5	4	5	4	4	5	3	2	2	4	4	2	1	4	2	3	1	2	5	4	5	3	5	5	5	4	1	2	2
697	2	2	3	3	1	1	2	1	6	0	4	4	4	3	2	4	3	3	5	4	4	3	5	4	5	5	3	4	5	3	4	4	3	4	5	4	2	3	5	2	4	5	3	4	2	4	4	4	4
699	2	2	2	2	1	1	2	3	6	0	2	2	4	4	5	5	4	5	5	5	5	5	2	3	4	2	2	2	3	1	4	1	3	3	4	1	4	3	2	4	4	3	3	2	1	4	5	5	5
700	2	2	3	3	2	4	2	3	9	0	3	2	2	1	1	2	3	1	1	2	2	3	1	3	1	2	3	3	5	5	3	3	2	3	4	3	4	2	3	3	3	3	4	3	3	2	4	4	4
701	2	1	3	3	3	1	2	3	9	1	2	3	2	3	4	5	5	4	5	5	5	3	4	5	4	5	2	2	4	2	2	2	3	4	2	2	4	3	1	2	5	5	4	4	4	4	2	1	2
702	2	1	4	3	3	2	3	2	12	1	4	1	2	1	2	2	1	2	1	3	1	3	1	2	3	2	2	2	2	2	2	1	1	4	2	2	1	1	4	2	4	4	3	1	4	3	2	1	2
703	2	2	4	2	1	1	2	2	9	1	3	3	3	4	3	2	4	4	2	2	4	3	4	3	2	4	4	4	3	4	3	4	4	5	3	3	5	4	4	3	5	5	4	1	3	4	2	4	2
704	2	2	3	3	4	3	1	3	4	0	2	4	5	4	2	4	5	4	4	5	4	3	5	4	4	5	1	3	4	1	3	4	2	3	2	1	1	2	2	2	1	5	4	3	3	5	1	2	2
705	2	1	1	3	3	1	2	2	7	0	4	2	2	3	4	4	1	2	3	4	4	2	4	4	5	4	5	5	3	5	2	5	3	4	5	5	4	5	3	3	5	4	3	3	4	1	5	1	4
706	2	2	2	3	4	1	1	2	9	0	3	3	5	5	4	3	4	4	5	5	5	4	5	5	3	4	5	3	3	2	1	1	1	1	3	1	1	1	2	1	2	2	2	2	3	4	3	4	4
707	2	1	2	3	3	1	3	4	6	0	4	2	1	3	1	2	1	1	1	2	1	5	1	1	2	2	4	2	4	3	5	5	5	5	4	3	2	5	4	1	4	2	3	1	2	1	4	5	3
708	2	2	2	2	3	2	3	2	6	0	5	1	2	3	3	2	2	3	2	2	1	3	1	1	1	2	4	4	5	3	5	4	4	4	5	5	4	3	2	1	5	4	1	3	3	2	2	3	4
709	2	1	1	3	3	1	3	4	3	0	2	5	5	5	4	3	5	3	5	3	4	5	3	4	5	5	2	4	3	1	2	1	3	1	1	2	1	1	1	3	3	2	3	5	5	4	3	5	1
710	2	1	2	3	1	1	2	4	8	0	4	4	3	4	1	1	3	4	2	3	2	3	1	1	2	1	3	3	5	4	4	2	5	5	4	3	3	4	4	2	4	5	3	1	5	5	3	3	2
711	2	1	3	2	1	2	1	1	11	0	4	4	2	3	1	3	3	3	4	1	4	2	1	2	1	4	1	1	1	2	1	2	1	3	1	1	1	3	4	2	3	3	2	3	2	3	3	3	3
712	2	3	4	3	3	1	2	1	8	0	1	4	5	5	5	3	4	5	5	5	3	5	5	5	4	3	2	3	5	3	4	3	3	4	4	3	3	2	3	3	1	2	3	1	1	2	1	1	2
714	2	2	2	1	2	1	2	2	8	1	3	4	4	3	3	2	4	5	5	2	3	3	2	5	4	5	5	5	5	5	4	4	5	4	5	5	5	5	1	4	1	2	2	4	3	2	4	4	4
715	2	1	4	3	1	1	1	1	6	0	1	4	3	5	5	4	5	4	5	5	4	4	4	4	3	5	2	1	2	3	1	2	4	1	3	3	1	1	4	5	3	5	4	5	5	4	1	1	1
716	2	1	3	3	3	1	4	4	1	0	2	5	3	4	4	2	5	2	4	4	2	3	5	2	4	1	3	3	3	3	4	4	2	2	4	3	4	4	3	5	2	1	4	2	5	1	4	4	2
717	2	1	2	3	2	1	4	3	7	1	5	1	1	1	1	3	1	3	3	1	1	2	2	2	3	2	3	4	3	1	2	4	3	3	2	1	4	1	2	2	1	1	2	4	1	2	5	5	4
718	2	1	4	3	3	1	2	1	1	0	2	3	4	3	3	4	4	5	5	2	5	2	2	2	2	4	2	3	2	3	1	1	4	1	3	2	2	2	2	3	3	3	1	3	2	1	3	4	3
719	2	2	2	3	4	1	4	1	2	0	2	2	4	3	2	3	2	3	3	3	1	3	5	4	3	4	3	5	1	5	3	3	3	5	3	4	3	5	5	5	4	4	5	5	4	5	2	4	2
720	2	1	2	3	1	1	2	1	7	1	2	4	5	5	5	5	2	4	4	4	3	4	4	4	5	4	4	3	2	3	3	4	2	2	3	2	3	1	5	5	5	5	5	5	3	5	3	2	1
721	2	2	3	3	2	1	3	2	6	1	2	1	3	5	4	1	1	3	4	4	4	5	2	3	5	5	3	4	4	1	2	4	3	1	4	3	3	2	1	1	1	4	1	4	3	2	4	3	3
722	2	1	3	3	3	1	1	4	10	0	3	4	4	3	3	1	3	4	3	1	3	3	3	2	1	4	5	3	4	3	3	1	3	3	4	2	3	5	4	3	4	5	5	3	2	5	5	4	4
723	2	1	2	2	3	2	1	3	5	0	4	2	1	2	2	1	1	1	4	2	2	1	2	1	3	2	1	1	1	1	1	1	1	3	1	2	1	3	5	1	5	4	5	5	5	2	4	4	5
724	2	2	2	1	2	1	3	3	8	1	4	3	4	4	2	2	2	3	1	2	4	4	3	1	1	3	3	2	1	3	1	3	2	2	1	3	1	1	3	3	3	3	2	2	2	4	2	4	5
725	2	2	1	3	2	4	2	1	12	1	3	1	2	1	2	1	1	2	2	2	1	1	4	1	1	3	5	5	5	5	5	3	5	5	5	5	5	5	2	1	2	1	3	1	1	1	5	5	5
726	2	1	4	3	3	1	3	4	6	0	3	4	3	3	5	4	3	3	2	3	2	5	4	2	3	3	4	1	3	1	1	2	2	1	3	1	3	1	4	3	4	3	4	3	3	4	1	2	2
727	2	1	1	2	2	1	2	4	12	0	1	2	2	2	1	2	2	4	4	3	2	3	3	4	3	4	1	1	4	5	2	3	1	2	3	2	1	3	3	5	5	5	5	4	5	5	1	1	1
728	2	2	2	3	2	1	3	2	12	0	4	1	1	1	3	1	2	1	1	1	4	2	2	3	2	2	1	1	3	5	2	3	2	1	2	2	4	3	3	2	1	3	2	4	1	1	2	2	5
729	2	1	2	3	3	1	2	1	12	1	4	1	4	4	4	2	3	1	3	2	4	2	3	2	4	2	2	3	3	5	4	3	3	4	3	3	3	4	2	1	1	1	5	2	2	1	5	4	4
730	2	2	3	3	4	3	2	3	6	0	4	2	1	1	1	2	1	1	1	4	1	1	1	1	1	1	5	4	4	4	3	4	2	3	4	2	4	2	4	2	5	3	3	3	3	2	3	4	4
731	2	2	2	3	2	3	2	3	4	1	4	3	4	3	1	2	1	1	3	2	4	3	2	4	2	4	4	3	4	5	4	5	4	3	5	3	4	5	2	2	2	2	5	2	2	3	3	5	3
732	2	1	3	2	3	1	2	1	6	0	4	3	2	5	2	3	4	3	1	1	4	1	3	3	3	2	2	4	4	5	3	5	2	3	3	2	3	3	3	5	3	3	3	2	3	2	5	3	4
733	2	2	1	3	2	1	1	2	12	0	1	2	2	3	4	3	3	2	4	1	3	2	3	4	2	5	3	1	3	2	3	2	2	4	2	4	2	4	3	2	4	4	5	5	5	5	5	3	5
734	2	1	3	3	3	1	4	2	11	0	3	3	3	3	4	2	5	2	3	4	2	2	2	3	5	3	3	2	3	2	3	1	3	1	1	2	1	1	3	2	5	4	4	3	3	5	2	3	3
735	2	1	2	3	2	3	2	1	12	0	3	2	3	1	1	3	4	3	3	1	2	1	4	1	2	1	4	2	2	2	2	4	2	2	3	4	3	3	3	1	4	4	4	4	5	3	5	5	4
736	2	2	2	2	2	1	3	2	1	0	3	3	1	2	5	1	3	4	2	2	5	4	3	1	3	2	1	3	3	2	2	1	3	1	1	4	2	1	5	5	3	4	5	5	3	3	3	1	1
737	2	2	4	3	1	4	4	4	6	1	4	1	3	4	2	2	4	3	1	3	1	2	2	5	2	1	4	4	2	4	3	3	3	4	2	2	4	4	5	4	3	3	4	3	3	3	1	4	1
738	2	2	3	3	2	1	3	3	11	0	2	4	3	5	3	5	5	5	5	5	1	5	3	4	5	3	5	4	3	5	4	4	4	4	5	3	4	3	4	2	2	3	3	4	4	4	3	2	3
739	2	1	3	1	4	1	1	4	1	0	4	4	3	4	2	5	1	3	2	2	2	3	3	3	3	4	4	2	3	3	4	4	3	3	4	5	1	3	3	5	5	2	5	2	1	5	4	2	3
740	2	3	3	3	2	2	1	4	6	0	3	1	1	1	1	1	2	3	1	2	3	1	2	1	2	3	3	4	5	4	4	4	4	4	4	4	4	3	1	1	1	2	2	2	3	2	5	5	5
741	2	2	2	3	2	1	4	2	8	1	1	3	5	5	5	5	5	5	5	4	3	4	4	3	5	5	4	5	5	5	5	5	5	5	4	4	4	5	5	4	3	5	2	4	3	4	3	4	2
742	2	2	2	2	4	1	2	1	2	0	3	5	2	3	3	2	4	2	2	2	3	5	2	1	2	2	4	1	4	4	1	4	3	1	3	2	4	3	2	1	3	4	3	4	1	3	2	2	3
743	2	1	2	3	2	1	3	3	8	0	5	4	4	2	3	4	3	3	4	4	4	5	4	3	3	2	1	4	3	3	3	2	2	2	1	3	1	1	5	4	4	2	5	3	4	4	1	4	2
744	2	2	3	3	2	1	3	3	1	1	3	2	1	1	1	3	1	2	2	1	1	2	1	2	2	1	5	5	5	4	4	5	4	5	5	5	4	4	1	3	1	1	2	2	1	1	4	2	5
745	2	2	2	3	2	1	2	1	12	1	3	4	3	2	3	4	4	4	2	4	4	4	5	4	3	4	3	1	3	3	4	3	3	3	2	2	5	3	5	4	4	3	4	4	5	5	3	2	1
746	2	2	4	2	3	1	3	1	12	0	3	2	4	2	3	4	4	1	1	4	2	2	2	1	1	3	5	5	4	4	3	4	4	3	5	3	4	4	5	4	4	5	4	5	5	5	3	4	2
747	2	2	2	2	4	1	4	3	10	0	3	4	4	2	4	2	2	5	5	5	5	3	2	5	4	5	1	4	3	2	4	4	5	4	4	4	2	4	1	4	1	1	2	2	1	1	3	3	4
748	2	2	4	2	3	1	3	3	11	1	2	3	5	4	3	4	4	4	4	5	2	2	2	5	3	3	2	4	1	3	4	3	1	1	4	1	3	2	2	2	3	5	5	3	5	4	3	5	4
749	2	2	1	3	2	1	4	1	7	0	1	4	3	3	4	2	5	1	5	4	5	4	5	4	5	4	2	1	2	3	1	1	1	1	2	4	1	1	3	2	2	2	3	1	1	2	3	2	4
750	2	2	3	2	1	3	1	4	2	0	3	4	5	2	1	5	2	3	4	2	2	2	3	3	4	4	2	3	2	2	1	1	1	1	2	3	2	2	3	4	3	1	5	2	2	3	2	2	1
[truncated: 27 more columns]
