# Supplementary material for: From support to pressure: the multiple associated effects of differential leadership patterns on the workplace behavior of university teachers in western China
Source: Front Psychol. 2026 May 26;17:1855518. doi: 10.3389/fpsyg.2026.1855518 (PMC13246370; doi:10.3389/fpsyg.2026.1855518)
Supplement: Supplementary file 1 [file Data_Sheet_1.ZIP › Dataset_Study1_N752.csv]

id	study	condition	gender	age	education	academic_rank	position_type	years_in_higher_education	institution_type	province_region	administrative_role	mc1	pc1	pc2	pc3	pc4	pc5	pc6	pc7	pc8	pc9	pc10	pc11	pc12	s_sc1	s_sc2	s_sc3	s_sc4	s_oi1	s_oi2	s_oi3	s_ti1	s_ti2	s_ti3	s_bo1	s_bo2	s_bo3	s_p1	s_p2	s_p3	s_p4
1	1	2	2	3	3	1	1	3	1	6	1	5	2	1	2	1	1	1	2	1	1	1	1	2	5	4	3	3	3	2	2	2	1	3	4	1	3	2	2	2	2
2	1	2	2	2	3	3	1	3	1	9	0	4	2	4	2	3	3	4	4	3	2	2	2	2	1	1	1	3	4	4	5	2	1	1	1	1	1	2	3	3	4
3	1	1	2	2	3	3	2	4	2	3	1	2	5	3	3	5	5	5	4	5	5	4	5	5	4	4	1	3	4	3	3	4	2	2	3	2	5	4	3	5	5
4	1	2	1	3	3	2	1	2	4	4	0	4	2	3	4	2	4	5	2	4	4	3	2	4	5	5	5	5	4	5	5	2	3	2	3	4	3	5	5	5	4
5	1	1	2	2	3	2	1	2	4	1	0	2	1	2	1	1	1	2	2	1	1	2	1	2	4	4	3	5	1	1	1	4	3	2	2	1	5	5	2	1	3
6	1	2	1	3	3	3	1	2	1	7	0	4	2	1	1	1	2	2	1	1	1	2	1	1	2	1	4	3	3	4	5	1	4	5	4	1	2	3	4	2	2
7	1	1	1	1	3	2	1	3	4	9	0	3	5	5	4	4	5	5	5	5	5	5	5	5	4	5	5	4	3	1	3	3	2	5	3	4	3	5	4	3	3
9	1	2	2	1	3	2	1	1	3	12	0	5	4	4	4	2	4	4	2	5	5	3	4	3	1	1	1	1	1	3	3	2	2	1	1	1	1	3	3	4	2
10	1	2	2	1	2	1	3	1	3	6	1	5	4	4	4	2	2	4	1	1	2	3	3	1	2	3	1	2	2	3	4	3	1	1	1	1	1	5	5	4	4
11	1	2	2	3	2	3	1	2	2	9	0	5	5	1	4	4	2	4	2	2	1	2	3	4	5	3	4	3	2	3	2	1	1	1	2	3	2	5	3	4	5
12	1	1	1	2	3	3	2	3	3	12	0	2	3	2	1	2	3	2	3	2	1	1	1	1	1	1	3	2	4	2	2	4	4	3	5	3	3	4	3	5	5
13	1	2	1	3	2	2	4	1	1	12	1	4	2	1	1	2	2	1	4	2	2	2	3	4	2	2	4	2	2	3	2	3	5	5	2	4	2	3	4	2	2
14	1	2	2	4	3	3	1	1	3	5	0	5	4	5	4	1	3	1	1	3	2	2	4	4	2	3	3	1	3	4	2	3	2	2	4	2	1	3	4	2	3
15	1	2	1	1	3	2	1	3	3	10	0	1	5	4	4	4	4	5	1	4	1	3	4	1	2	1	1	2	5	4	4	2	1	1	2	2	1	4	5	5	4
18	1	1	1	4	2	2	4	1	3	6	0	2	1	1	3	3	3	4	3	2	3	4	1	2	2	3	2	5	3	2	3	2	4	1	1	2	2	1	1	1	1
19	1	1	2	1	3	2	2	2	2	7	0	4	3	3	4	4	2	4	2	3	3	4	3	5	3	2	2	1	4	4	2	2	1	2	1	1	3	2	2	3	2
20	1	1	1	2	3	2	2	2	2	12	0	3	2	5	2	4	5	3	5	5	5	3	4	5	3	1	2	1	3	2	5	2	3	2	3	2	2	4	4	4	4
21	1	2	1	1	3	1	1	3	2	5	0	5	2	1	2	2	4	1	4	2	3	1	2	2	2	3	2	3	4	4	5	2	2	3	1	1	2	1	2	2	2
22	1	1	2	1	2	2	3	2	3	8	0	4	4	5	4	2	3	4	3	3	3	4	5	5	2	3	3	3	3	2	4	4	5	2	1	3	3	2	2	4	4
24	1	1	1	2	3	3	1	3	2	9	0	1	2	4	1	3	2	2	3	4	3	1	2	2	4	2	3	4	3	4	3	1	5	1	3	1	2	5	5	5	4
25	1	1	2	2	1	3	2	3	4	11	0	4	1	5	4	3	2	3	3	4	4	3	4	5	2	3	5	5	2	2	2	3	2	3	1	3	2	4	4	5	5
26	1	2	2	2	2	3	1	2	2	1	0	4	2	2	2	2	2	2	4	1	1	1	3	3	4	3	3	2	3	2	3	3	4	5	4	3	3	2	3	2	3
27	1	2	2	2	3	1	1	4	2	6	0	5	4	2	4	2	3	2	3	2	1	2	4	1	2	1	1	1	1	3	1	4	1	4	2	3	2	5	5	3	5
28	1	1	2	2	3	3	1	2	2	6	1	1	3	1	4	1	1	3	3	4	2	3	3	2	1	2	1	1	4	4	4	1	2	1	2	1	1	4	2	3	4
29	1	1	2	3	1	2	3	3	3	9	0	3	1	3	3	2	1	2	2	1	4	2	2	3	2	2	2	2	2	3	4	3	1	3	3	1	5	5	5	5	5
30	1	1	1	3	3	2	1	3	3	5	0	3	1	1	1	1	1	1	1	1	1	1	1	1	3	4	5	5	1	1	1	4	3	5	5	4	4	1	1	1	2
31	1	2	1	2	3	2	4	3	2	1	0	4	2	3	4	3	2	3	3	2	2	5	5	4	5	5	4	4	3	4	5	1	1	1	1	3	1	1	2	4	2
32	1	1	2	2	3	2	1	2	3	6	0	2	1	3	1	1	4	2	5	3	3	1	4	1	3	3	4	4	3	2	3	2	2	1	1	3	1	1	2	1	3
33	1	1	1	1	3	3	3	3	4	6	0	2	4	3	3	5	3	5	3	4	5	2	5	2	5	4	4	4	4	2	3	4	4	5	5	4	5	3	3	3	1
34	1	2	1	3	3	2	1	2	2	6	0	2	1	5	4	1	4	4	3	5	3	3	2	3	2	1	2	2	4	4	4	4	2	4	3	3	5	3	4	3	2
36	1	2	1	4	3	2	2	4	2	11	1	4	2	3	3	2	3	2	2	1	1	4	1	1	1	4	3	3	3	2	3	1	1	2	2	1	2	1	3	4	5
37	1	1	1	1	2	3	2	3	3	6	0	1	2	2	2	2	2	3	4	3	1	2	2	4	4	2	2	5	2	2	1	2	3	4	2	4	2	1	1	1	1
38	1	1	2	4	3	1	1	4	1	4	0	2	4	3	5	3	4	5	4	3	5	4	3	5	4	3	3	3	2	2	3	2	4	3	1	3	2	2	3	2	2
39	1	2	1	1	3	2	3	4	2	8	0	5	2	3	1	3	4	2	3	4	2	1	3	2	4	2	2	3	1	1	2	1	1	2	2	3	1	2	3	3	3
40	1	2	1	4	3	2	1	2	3	9	1	4	3	4	4	2	5	4	1	3	3	2	4	4	1	2	4	3	5	5	4	1	1	1	1	1	1	3	5	3	4
41	1	2	2	1	3	3	1	3	2	11	0	4	4	5	4	4	4	3	3	5	3	3	3	1	3	2	5	1	4	2	1	1	2	3	3	1	2	2	5	3	4
43	1	1	2	1	2	2	4	3	1	8	0	4	2	3	2	2	2	4	2	2	2	4	1	2	4	1	3	5	1	2	1	3	4	4	5	4	5	3	5	3	4
44	1	1	1	3	3	1	1	3	2	1	1	5	2	2	2	3	1	1	2	1	1	1	1	4	3	1	1	5	3	1	3	3	4	3	4	4	5	4	2	5	4
45	1	1	1	3	2	4	1	2	4	1	0	2	3	4	5	2	4	5	4	4	5	4	4	3	3	3	4	3	5	2	5	3	2	3	1	3	2	4	3	5	5
46	1	1	1	2	3	3	1	2	2	8	0	1	2	2	2	4	1	2	2	3	2	4	3	1	4	3	3	4	1	4	2	5	4	5	4	4	5	1	2	1	3
47	1	2	1	2	3	4	1	2	3	7	0	4	3	5	4	3	5	5	5	5	4	4	4	4	2	3	2	2	4	4	4	2	2	2	4	1	1	3	4	4	1
48	1	1	2	3	3	3	1	2	2	11	1	2	5	3	4	3	5	5	5	4	5	5	5	5	2	3	2	3	4	4	4	2	3	2	3	3	1	2	5	4	4
49	1	2	1	3	1	2	3	4	3	2	0	2	1	2	2	1	4	1	2	1	4	2	1	4	2	1	3	1	2	4	1	3	2	2	1	1	2	4	3	4	4
50	1	1	1	1	2	3	1	2	4	11	0	3	5	3	4	5	5	5	5	3	5	5	4	5	2	3	4	3	4	2	5	5	4	4	3	4	5	4	4	5	5
52	1	2	2	3	3	2	2	2	4	8	1	4	4	4	2	5	4	4	4	4	4	5	3	4	4	3	4	4	4	3	4	1	2	2	1	1	2	4	2	3	3
53	1	1	1	1	3	3	1	2	3	9	0	4	5	3	4	2	2	5	4	4	3	3	4	5	1	1	3	1	3	3	4	4	5	3	2	1	1	2	1	3	3
54	1	2	2	1	3	1	1	2	2	5	0	2	4	2	5	2	4	2	5	4	5	3	1	2	1	4	2	2	4	2	4	1	1	1	1	2	4	4	1	3	4
55	1	2	1	1	2	4	3	2	3	1	1	5	3	3	4	4	2	2	3	4	3	1	3	4	1	1	2	1	4	2	2	1	4	4	2	2	1	5	5	5	5
56	1	2	1	1	2	2	1	3	2	9	0	5	5	1	2	1	2	1	1	1	2	2	4	2	3	1	3	2	4	5	4	1	2	1	1	1	1	3	2	2	4
57	1	2	2	2	3	2	3	1	2	5	0	5	4	5	4	2	5	4	5	3	5	3	5	5	1	1	1	2	3	4	2	1	2	4	1	1	1	2	2	2	1
58	1	2	2	1	3	3	4	3	1	5	1	5	1	2	3	2	3	2	1	2	2	2	3	2	2	1	1	1	3	5	5	2	1	1	1	1	3	4	2	3	4
59	1	2	2	3	3	2	1	2	3	10	0	5	2	1	1	3	1	1	2	4	4	3	2	2	1	2	1	3	4	3	4	1	2	1	2	2	1	5	3	2	5
61	1	1	1	4	3	1	1	2	4	6	0	1	1	1	3	3	2	2	1	3	4	2	1	1	1	3	3	2	3	1	4	2	2	3	4	5	2	2	1	3	4
62	1	2	1	1	3	2	1	2	1	9	0	5	3	3	1	2	1	1	3	2	4	2	1	2	2	1	1	1	3	3	4	4	4	1	4	2	1	4	2	3	3
63	1	2	1	1	3	1	1	2	3	1	0	4	4	3	3	4	4	4	5	5	5	2	5	4	2	1	2	1	5	4	4	2	1	2	2	1	1	5	5	3	5
64	1	2	2	3	3	3	1	1	3	6	1	5	3	5	3	5	4	4	4	4	5	2	5	5	2	3	2	1	5	4	5	1	4	1	5	2	2	5	5	4	5
65	1	2	2	2	3	2	1	4	3	8	0	5	4	4	3	5	2	4	4	4	4	2	4	2	5	4	3	1	5	4	4	1	3	1	2	2	2	1	2	1	2
66	1	2	1	3	2	3	1	1	3	5	1	4	3	2	1	2	5	3	1	1	1	1	1	1	4	5	4	3	2	2	4	2	1	2	2	1	1	4	4	5	1
67	1	1	1	5	3	3	1	1	3	8	0	1	5	5	4	5	5	4	4	4	5	2	3	1	1	4	2	4	3	3	4	1	2	4	2	2	1	2	3	4	3
68	1	1	2	2	2	2	3	3	2	8	1	1	1	2	2	1	1	1	1	1	1	1	1	1	3	4	2	3	1	3	2	4	4	5	5	5	5	2	1	4	1
69	1	2	2	3	3	1	2	3	3	9	0	5	1	1	1	2	1	1	3	3	2	2	1	3	1	2	1	1	4	5	2	2	1	2	2	1	1	3	4	1	4
70	1	2	1	2	3	2	2	4	1	11	0	5	4	3	3	4	3	2	3	5	3	2	3	4	5	2	2	3	4	3	5	2	2	1	4	2	1	5	4	3	4
71	1	2	1	2	2	1	1	2	3	5	0	5	5	3	4	4	5	4	3	2	5	3	2	4	1	1	1	1	2	4	5	1	1	1	2	1	1	4	4	3	5
72	1	2	2	2	3	3	1	2	3	3	0	4	4	3	3	5	5	3	3	3	4	2	5	5	2	2	4	2	5	4	5	4	2	4	1	2	1	5	4	5	2
73	1	2	2	1	3	2	4	3	3	9	0	4	4	3	4	3	4	4	3	4	4	2	1	2	2	2	2	2	2	5	5	2	4	3	5	4	1	5	4	3	4
74	1	1	1	2	3	3	1	2	3	1	0	3	5	4	3	2	2	4	3	3	3	4	3	4	5	4	4	4	2	2	4	3	1	1	2	2	1	5	3	5	3
75	1	1	2	3	3	3	1	2	3	1	0	3	4	2	2	3	3	2	3	4	2	2	1	3	4	3	2	5	2	1	1	3	1	5	4	2	4	1	2	2	4
77	1	1	1	3	1	2	1	3	3	12	0	1	1	1	3	1	1	1	2	1	1	1	1	1	2	4	5	4	2	3	3	3	4	5	5	3	2	1	1	1	1
78	1	1	2	3	3	2	1	2	3	3	0	1	1	2	1	4	1	4	3	2	4	2	1	2	5	5	5	5	1	1	2	4	5	2	3	4	4	3	3	4	5
79	1	1	1	3	3	4	1	1	3	8	0	1	1	2	2	4	2	1	2	5	3	2	1	3	5	2	5	4	1	3	3	5	5	5	4	4	2	5	3	2	4
80	1	2	1	2	2	2	1	2	1	11	1	5	2	3	2	4	2	3	3	4	3	1	2	3	4	3	2	1	3	5	4	5	3	2	5	4	2	3	1	1	4
81	1	1	2	2	3	3	1	2	3	3	0	5	2	2	1	5	1	4	1	3	1	3	2	4	4	5	4	4	1	4	2	4	5	2	4	4	4	1	1	1	3
82	1	2	3	1	1	3	1	2	1	2	1	1	1	1	1	1	1	1	1	1	1	1	1	1	1	2	3	1	2	3	1	5	4	5	4	5	5	4	2	2	4
83	1	2	1	2	3	3	1	2	1	9	0	5	4	3	3	1	1	2	1	2	1	4	2	4	1	1	1	1	5	5	5	2	3	1	2	1	2	4	4	4	5
84	1	2	1	2	3	3	1	1	3	11	0	5	2	1	3	3	3	1	2	3	3	1	2	2	5	5	5	3	3	3	2	4	5	4	3	3	5	2	1	2	4
86	1	2	2	2	3	2	1	2	3	5	0	5	4	4	3	4	4	2	2	4	3	4	4	3	1	1	1	1	4	5	4	1	1	1	2	1	1	4	5	5	5
87	1	2	1	4	3	2	3	3	2	7	0	5	1	1	1	1	2	1	1	1	1	1	1	1	2	3	2	2	3	3	5	4	5	4	3	4	3	3	2	2	1
89	1	2	1	2	3	1	1	2	3	6	0	2	1	2	1	1	2	2	2	3	1	1	1	1	2	1	2	2	3	4	2	4	2	2	2	2	4	4	2	5	3
90	1	1	2	2	3	2	1	1	3	7	1	2	2	2	3	4	1	2	1	1	2	2	2	2	4	1	2	1	4	4	2	4	5	5	2	2	4	3	2	3	4
91	1	1	1	1	3	1	1	2	1	9	0	1	3	3	4	3	4	4	5	5	4	5	5	5	3	3	2	2	4	5	3	3	3	2	4	3	4	3	4	4	4
92	1	1	1	4	1	4	1	4	2	12	1	2	5	1	2	1	2	3	2	2	3	2	4	3	1	2	2	1	4	2	3	1	1	1	1	1	2	3	5	4	3
93	1	2	2	2	1	2	1	3	2	9	0	5	2	3	5	2	3	4	4	4	3	3	5	4	2	3	4	2	5	5	5	1	1	1	1	1	2	3	4	3	4
94	1	1	1	3	3	1	1	4	4	7	1	5	2	1	2	1	3	1	1	1	2	1	2	1	5	5	3	3	4	1	2	1	4	4	2	2	1	3	1	2	3
95	1	2	1	3	3	3	2	2	4	1	0	4	5	5	3	3	5	5	5	4	5	4	5	5	1	2	2	2	4	2	5	1	3	2	4	3	2	5	4	4	4
97	1	1	2	2	3	3	3	2	3	6	0	1	1	3	3	2	2	4	1	1	2	4	1	2	3	3	5	4	4	4	5	3	1	1	1	4	3	5	5	3	2
98	1	1	1	2	2	1	1	2	3	1	0	3	1	2	2	2	4	1	2	1	4	1	4	1	3	1	2	4	2	4	5	3	3	4	4	4	4	2	2	1	2
99	1	2	1	3	1	4	1	2	3	11	1	5	1	2	1	1	3	1	1	3	1	2	2	1	1	2	3	4	4	1	2	3	4	3	2	2	2	5	4	4	5
100	1	1	1	1	3	4	3	1	3	6	0	1	1	1	2	1	1	1	3	1	1	2	1	2	3	2	2	1	2	1	3	3	4	3	1	4	2	4	4	5	4
101	1	2	2	4	2	2	1	4	4	12	0	4	4	2	2	3	3	2	1	3	3	4	4	1	2	4	1	2	3	4	4	3	5	1	3	2	4	1	5	2	1
102	1	2	2	2	3	3	3	4	1	11	1	5	1	2	1	3	1	1	1	2	2	1	2	2	5	4	3	1	2	4	2	2	3	3	2	2	4	5	4	4	5
103	1	1	2	2	3	2	4	3	4	1	0	1	3	1	4	4	3	4	2	3	1	4	2	2	4	3	3	3	3	5	4	3	3	2	5	3	2	3	4	5	2
104	1	1	1	1	2	4	2	3	1	1	0	2	2	3	2	2	4	2	2	3	4	2	1	2	1	1	1	2	1	1	1	4	5	2	2	3	2	3	1	5	1
105	1	1	2	4	3	3	1	3	2	11	1	2	1	1	4	2	3	3	1	2	1	4	3	2	5	3	3	4	3	3	5	4	1	2	1	1	4	2	4	3	2
106	1	2	1	1	1	2	3	3	3	8	0	3	2	2	2	1	3	2	2	1	2	2	3	1	1	3	4	3	3	1	1	2	2	3	2	1	1	1	1	2	4
107	1	2	2	1	3	1	2	3	3	12	0	2	2	4	4	2	3	5	4	3	2	4	4	3	2	2	1	2	4	5	4	1	1	1	3	1	1	4	5	3	4
108	1	2	1	2	3	2	1	4	4	2	0	5	1	1	3	2	2	1	2	4	2	4	1	2	2	3	2	4	3	2	5	2	1	1	1	1	1	2	3	4	5
109	1	2	2	4	3	2	2	2	2	12	0	3	5	3	4	4	4	5	4	4	5	5	5	5	1	1	1	1	5	4	4	3	4	3	1	4	2	5	5	5	5
110	1	1	1	2	2	3	1	3	2	6	1	1	3	3	3	3	1	1	1	2	4	2	1	1	2	2	2	1	2	1	4	5	4	4	4	5	5	2	4	2	5
111	1	2	2	4	3	1	1	4	2	5	0	2	3	4	4	4	2	4	4	5	3	3	3	4	1	2	3	3	4	4	4	2	1	1	2	1	1	4	5	5	3
112	1	1	2	2	2	2	1	1	4	12	1	4	2	1	1	3	1	1	2	3	4	5	3	3	5	4	5	5	1	1	1	5	3	4	3	3	5	3	2	1	1
113	1	2	1	3	3	4	1	1	3	8	0	4	5	5	4	3	5	5	5	5	4	5	4	5	2	2	1	3	5	5	4	2	3	2	2	3	2	5	5	5	4
114	1	1	1	1	2	2	2	3	3	6	1	2	4	3	4	4	4	4	2	5	4	2	1	2	4	4	5	4	3	3	3	2	3	2	3	2	2	3	2	5	4
115	1	2	2	3	2	2	4	3	3	1	0	5	5	2	4	3	4	3	3	3	3	2	5	4	3	4	3	2	5	3	4	1	1	1	1	1	1	3	2	3	2
116	1	2	1	3	2	2	2	1	3	1	1	5	1	5	1	3	4	3	2	2	3	4	1	2	1	1	1	3	5	5	5	1	1	1	1	1	2	5	1	4	1
117	1	2	2	4	3	4	3	1	3	2	0	2	4	2	3	2	4	2	4	2	3	1	3	2	3	1	1	2	4	5	4	1	1	1	1	1	1	5	4	4	4
118	1	2	2	1	3	2	2	4	3	6	1	5	2	3	1	2	2	2	1	2	2	4	2	1	2	2	1	1	4	3	3	1	1	1	1	1	2	2	2	1	3
119	1	2	2	2	2	4	1	4	4	3	1	5	1	2	1	2	1	1	2	2	1	1	2	2	2	1	3	2	3	5	5	4	2	4	4	3	2	2	2	3	1
120	1	1	1	2	2	3	1	2	1	6	0	3	1	1	1	1	1	1	1	1	1	2	2	1	3	4	4	4	1	3	1	2	5	2	5	2	5	1	1	2	1
121	1	1	1	2	3	3	3	2	1	7	0	4	2	2	1	2	3	1	3	1	3	2	1	4	4	3	4	2	3	1	2	5	1	3	2	3	4	4	1	5	1
122	1	1	1	2	2	3	3	3	4	9	0	1	5	4	3	1	3	4	3	5	3	2	4	4	1	1	4	3	4	4	5	2	3	3	2	1	1	3	5	3	1
123	1	1	2	4	1	2	1	4	2	12	0	2	4	5	4	5	5	5	3	1	4	3	4	5	2	5	4	3	5	5	3	4	1	3	3	1	1	3	4	3	2
124	1	1	2	1	2	3	2	2	2	4	0	3	1	3	1	2	2	2	1	2	1	2	2	4	2	4	5	5	2	2	4	5	4	5	4	5	5	1	1	2	2
125	1	2	2	1	3	2	1	1	3	6	0	4	3	3	4	4	3	1	1	4	2	1	1	3	2	3	1	2	5	5	3	2	1	1	1	2	3	2	3	2	4
126	1	1	2	4	3	3	1	4	3	2	0	2	3	3	5	5	4	5	5	4	4	5	3	5	3	3	2	2	2	3	2	1	1	1	3	2	1	5	5	3	4
127	1	1	2	3	3	2	1	4	2	6	0	2	4	4	3	3	1	4	5	4	4	2	2	5	2	1	2	3	4	4	3	5	4	4	5	5	5	2	4	1	3
128	1	1	1	1	3	3	1	2	3	11	0	2	4	2	2	3	2	1	3	3	1	2	3	2	1	1	1	1	4	5	4	2	1	3	1	2	2	2	1	2	3
129	1	1	2	1	3	1	1	4	1	9	0	2	3	2	3	4	2	3	2	1	2	4	2	3	1	2	2	4	3	2	2	1	3	3	2	4	2	1	1	3	1
130	1	1	1	5	3	2	1	3	3	7	0	1	1	3	2	2	4	3	2	1	3	3	2	5	4	4	4	4	3	2	1	2	3	3	5	2	2	2	2	3	4
132	1	1	2	4	3	3	1	2	1	5	0	1	4	2	3	5	5	4	5	5	4	4	4	4	5	5	4	5	3	4	2	4	5	3	3	1	2	5	3	2	4
133	1	2	2	2	2	2	2	3	1	7	0	2	4	3	1	2	2	2	2	3	2	3	1	4	1	1	1	2	5	4	3	1	1	2	1	1	3	4	5	5	5
134	1	1	1	2	3	3	1	3	4	7	0	1	4	4	4	5	4	5	5	3	4	5	4	5	2	5	2	4	3	4	4	3	2	4	2	4	5	3	2	2	2
135	1	2	1	2	3	3	1	2	4	8	0	4	4	1	4	2	4	4	3	3	4	2	2	2	3	3	2	3	2	3	4	2	3	1	2	1	2	2	5	4	4
136	1	2	1	2	3	3	1	4	2	5	0	4	1	2	1	1	3	1	1	2	1	2	2	1	1	2	2	2	3	2	4	4	2	4	1	1	2	4	2	4	2
137	1	1	1	2	3	4	1	4	3	2	0	4	2	2	1	2	1	3	1	3	1	3	4	3	1	1	2	1	3	3	4	3	2	1	3	1	2	2	1	1	3
138	1	1	1	3	3	3	4	1	2	5	0	4	4	2	1	2	2	4	3	2	3	3	4	2	4	3	3	3	3	1	1	4	5	5	5	5	5	2	5	2	3
139	1	1	1	5	3	2	1	2	2	9	0	1	1	3	1	2	1	1	2	1	1	1	1	1	3	4	3	3	1	4	1	5	5	5	4	5	5	3	1	1	3
140	1	2	2	2	3	2	3	4	3	7	1	4	1	2	1	2	1	1	1	1	1	2	1	1	5	2	3	1	4	3	4	3	1	1	1	1	1	1	1	1	1
141	1	2	1	3	3	2	1	2	3	10	1	4	4	4	4	4	4	3	5	5	5	5	5	4	3	3	2	1	5	5	3	5	4	2	2	2	4	1	2	3	2
142	1	1	2	1	3	2	2	2	2	6	0	4	1	4	2	1	1	2	1	1	1	1	2	1	1	4	1	1	3	3	4	5	4	3	4	4	4	3	4	3	3
143	1	2	1	3	3	2	2	2	2	1	0	5	5	4	3	3	2	3	5	4	3	3	5	5	2	3	2	3	4	4	5	1	1	1	1	1	2	1	3	4	3
144	1	2	2	4	3	1	2	1	1	6	0	4	3	5	2	2	3	3	1	1	4	3	2	2	2	1	1	2	3	4	5	1	1	3	1	1	1	4	4	4	4
145	1	1	1	1	3	4	1	3	3	6	0	1	4	5	4	5	3	5	2	5	4	4	3	1	2	1	2	1	3	4	4	2	2	4	2	2	3	3	3	2	1
146	1	2	1	2	3	3	3	2	1	6	0	5	5	5	4	4	4	5	3	4	5	5	5	3	1	1	1	1	4	3	4	1	1	1	1	1	1	4	4	4	4
147	1	2	2	3	3	2	2	2	3	1	0	2	2	3	2	5	2	2	2	4	2	1	1	4	2	1	2	5	3	5	4	3	5	4	3	4	2	4	5	2	3
148	1	2	1	3	3	3	4	2	3	6	0	2	5	5	4	3	5	4	4	2	4	4	3	1	1	1	1	2	5	3	5	1	1	1	1	1	1	5	5	4	3
149	1	1	2	1	3	1	3	3	3	9	0	1	2	4	2	5	3	3	5	5	2	4	5	5	2	4	1	1	4	5	3	1	4	3	1	2	2	2	3	3	3
150	1	2	2	4	3	2	1	2	2	1	1	5	2	1	4	4	4	4	4	4	4	4	5	5	1	1	2	2	4	5	4	1	1	1	1	2	3	4	5	4	5
151	1	1	1	2	2	1	1	3	3	6	0	3	1	4	1	1	1	1	1	1	1	1	1	1	2	4	3	2	3	3	1	2	2	3	2	2	2	1	1	1	1
152	1	2	2	3	3	2	1	1	2	7	1	5	4	5	2	3	5	3	2	5	2	4	2	4	4	5	3	1	4	5	4	4	2	1	1	3	2	5	4	3	5
153	1	2	2	4	3	2	1	4	4	9	0	3	3	3	5	3	4	3	4	5	2	4	3	3	3	1	2	1	3	4	2	1	1	2	2	1	1	3	4	3	5
154	1	1	1	3	3	1	1	2	3	5	0	2	3	2	4	4	4	2	5	3	3	4	3	4	4	2	4	3	5	2	5	3	2	2	5	4	4	3	1	2	2
155	1	2	1	2	3	2	1	3	3	7	0	5	3	3	4	4	3	4	4	2	4	4	4	2	3	1	2	2	3	4	5	1	2	3	1	1	1	4	5	5	5
156	1	2	2	1	3	2	3	1	3	6	0	5	4	5	4	4	1	2	1	3	3	2	2	3	4	2	3	3	4	5	3	2	1	1	1	1	1	5	4	3	2
157	1	1	1	1	3	4	1	3	3	6	0	2	2	1	2	3	1	5	1	2	1	5	4	1	1	1	4	1	1	1	2	4	2	1	2	2	3	4	2	2	4
158	1	1	2	1	1	2	1	3	1	1	1	1	4	5	5	5	5	4	2	4	5	4	4	2	3	5	3	2	3	1	3	2	3	4	4	1	3	5	4	5	5
159	1	2	1	3	2	4	1	4	2	6	0	5	2	3	4	2	1	3	2	1	3	2	1	2	1	1	3	1	2	5	5	4	2	2	1	1	4	4	5	4	5
160	1	1	1	3	2	2	1	3	3	6	0	2	4	2	3	2	4	4	2	4	3	4	2	4	1	2	1	2	5	5	5	3	4	5	3	4	4	4	5	5	3
161	1	1	1	2	2	2	1	2	2	6	1	1	2	3	3	3	3	1	2	3	2	2	3	1	2	1	2	3	4	3	4	2	4	4	3	1	2	4	5	3	5
162	1	2	2	2	3	2	2	3	3	5	0	3	4	4	2	4	3	3	2	3	3	4	2	3	2	3	2	2	5	4	2	1	4	1	1	1	1	4	4	2	2
163	1	2	2	5	1	3	1	2	3	1	0	3	5	4	3	3	5	5	4	2	3	4	4	3	3	1	1	4	1	2	2	1	1	1	4	2	2	5	5	4	5
164	1	2	2	1	3	1	1	2	2	12	0	5	4	2	2	4	5	3	3	3	4	2	2	1	1	2	3	1	4	5	2	2	1	2	3	1	1	3	5	5	4
165	1	1	2	3	3	3	1	2	3	9	0	2	3	3	4	3	4	3	4	3	3	2	4	2	1	2	2	2	4	1	2	1	3	2	3	2	3	3	1	5	2
166	1	2	2	3	3	2	1	4	3	6	0	4	4	5	5	5	5	4	5	5	4	4	3	5	2	3	2	3	5	3	5	1	2	1	1	1	1	5	4	4	4
167	1	1	1	3	2	3	1	2	4	7	1	2	4	2	4	1	4	4	4	3	2	2	4	1	3	3	4	4	2	3	3	3	2	1	2	1	1	3	3	4	4
168	1	2	1	2	3	4	1	1	3	1	0	4	3	4	2	3	4	4	4	1	3	5	3	2	1	1	1	1	5	3	3	2	1	1	2	1	1	5	4	5	5
169	1	1	1	4	3	4	2	2	2	6	1	1	5	1	2	3	5	3	4	5	4	3	5	4	1	1	1	1	2	3	4	5	4	4	5	4	4	4	3	4	4
170	1	1	2	2	2	1	1	2	3	6	1	2	2	4	5	4	5	4	5	5	4	5	5	5	5	4	5	3	4	5	3	3	1	4	1	2	1	3	2	5	4
171	1	1	1	2	3	3	1	2	3	12	1	3	2	2	1	3	3	3	1	2	2	3	1	2	2	4	2	1	1	4	3	4	4	5	5	4	4	4	3	2	2
172	1	1	1	4	3	2	1	3	3	7	0	2	3	3	3	4	2	4	1	4	3	3	2	3	5	4	5	4	1	1	1	5	4	4	3	4	4	2	1	1	1
173	1	2	1	2	3	2	4	4	1	8	0	3	1	1	1	1	2	2	1	1	1	4	1	1	1	3	2	2	3	3	2	2	3	4	3	2	2	2	1	2	2
174	1	1	1	2	3	4	1	3	2	9	0	4	3	2	1	3	2	4	3	2	4	4	2	5	2	2	3	1	2	3	1	1	2	2	5	2	3	3	1	2	1
175	1	1	2	2	2	2	3	2	2	12	0	4	4	4	5	4	3	5	5	4	4	3	4	4	1	1	1	3	3	2	3	4	5	3	3	5	2	4	4	2	3
176	1	1	1	1	1	2	1	3	1	12	0	3	4	5	2	2	4	5	5	4	4	4	5	3	2	4	4	2	4	3	3	4	3	1	2	2	1	2	4	2	1
177	1	2	3	4	3	1	1	1	4	1	0	4	4	2	2	1	5	4	2	5	3	2	2	3	1	2	1	2	2	2	1	2	1	3	3	3	5	3	4	4	4
178	1	2	2	2	3	2	1	3	3	2	0	5	2	1	4	2	1	1	1	3	3	1	2	4	2	2	2	2	4	4	5	4	4	3	2	5	3	4	5	5	3
179	1	2	1	3	2	3	2	2	2	7	0	3	4	4	3	5	5	5	5	4	5	4	4	5	1	1	1	1	4	4	5	1	1	2	1	1	1	4	4	3	3
180	1	1	1	2	2	3	2	2	2	6	0	2	5	5	4	4	5	5	5	5	5	5	5	4	2	2	2	2	4	4	5	3	4	2	4	4	4	3	4	5	4
181	1	1	2	2	3	3	4	3	4	6	0	5	4	1	2	4	1	1	3	4	1	1	2	4	2	3	2	1	3	1	1	1	2	2	4	1	2	3	3	1	2
182	1	2	1	3	3	2	1	2	3	9	1	2	3	1	3	5	5	2	4	4	5	3	2	3	1	3	3	3	3	2	1	1	2	1	4	2	1	3	1	4	2
183	1	1	1	2	3	4	1	1	3	6	0	5	1	2	1	3	3	1	2	2	2	2	1	3	1	1	2	1	1	4	3	2	2	5	5	4	3	5	5	2	5
185	1	2	2	2	3	2	1	4	3	6	0	3	1	4	3	1	5	3	2	4	5	3	4	4	1	1	1	2	3	5	5	2	1	1	1	1	1	1	2	2	2
186	1	2	2	4	3	3	1	4	2	1	0	4	4	5	1	4	3	4	3	3	5	2	5	2	1	1	1	1	4	2	3	2	3	1	1	1	3	4	4	2	2
187	1	1	2	1	2	3	2	4	3	8	1	4	5	3	3	4	5	3	3	2	5	4	5	2	2	3	3	5	2	5	5	3	1	1	1	4	1	3	3	2	1
188	1	2	2	3	1	3	1	3	3	5	1	4	4	2	2	4	4	4	5	4	2	3	4	2	2	1	3	1	3	3	4	1	1	1	3	2	1	5	5	5	5
189	1	1	1	2	1	2	1	4	2	6	0	3	3	5	4	5	3	3	5	4	2	4	5	4	1	1	1	2	5	5	2	1	1	1	1	2	3	4	2	4	5
190	1	2	1	2	3	2	1	2	4	9	0	5	2	2	3	1	1	2	2	2	1	2	1	1	1	1	1	1	2	3	2	2	2	2	2	1	4	3	5	4	2
191	1	2	1	3	2	2	1	2	3	6	0	4	1	3	2	1	1	3	1	1	1	2	1	4	1	1	1	1	2	3	3	1	2	2	3	1	1	3	4	2	4
192	1	2	2	1	1	3	1	1	3	4	0	2	3	1	1	1	2	4	2	2	1	2	2	1	2	5	5	3	4	3	5	1	2	1	4	1	1	3	4	1	3
193	1	2	1	1	3	2	3	2	1	5	0	4	4	1	2	2	1	1	1	2	2	1	1	3	2	1	1	2	3	2	2	4	2	4	1	3	3	5	4	4	5
194	1	2	1	3	3	1	4	3	2	12	1	4	3	2	3	2	4	1	2	5	2	2	3	3	3	5	1	2	1	5	1	1	1	1	1	1	1	2	3	3	4
195	1	2	2	2	3	4	1	3	2	1	0	4	3	2	1	3	3	3	1	5	2	4	3	4	2	1	2	2	4	4	4	3	2	1	4	5	4	5	3	4	5
196	1	1	2	4	3	2	1	3	2	11	1	1	3	3	2	3	4	4	4	3	3	4	2	3	3	3	1	4	4	4	3	1	2	3	1	2	1	4	4	5	5
197	1	2	1	3	3	2	2	4	3	12	0	2	5	3	2	5	2	2	2	2	3	4	1	4	2	3	4	1	3	3	4	1	1	1	1	1	1	1	2	2	4
198	1	1	2	3	1	2	3	2	3	1	0	4	2	1	4	1	2	1	2	1	2	1	2	4	3	4	4	4	2	2	2	5	2	4	2	5	2	3	2	5	4
199	1	1	1	3	3	2	1	2	4	7	0	3	5	3	3	3	3	4	5	2	2	5	4	4	4	1	2	4	4	5	4	1	2	1	1	2	3	1	3	5	3
200	1	1	1	1	3	2	1	3	2	8	1	3	2	2	4	3	1	3	3	4	4	4	4	1	1	2	1	1	5	4	3	1	1	1	1	1	1	4	3	3	2
201	1	1	2	3	3	2	2	3	2	6	0	3	2	2	1	2	2	2	1	2	1	4	1	2	2	1	1	4	2	2	4	2	4	3	2	2	4	2	2	2	1
203	1	1	1	3	3	3	2	1	1	9	1	3	4	5	4	5	3	5	4	4	4	3	4	5	5	4	5	4	2	4	2	5	5	3	3	2	3	1	3	3	2
204	1	1	1	2	3	3	1	4	3	6	1	4	3	5	1	5	4	3	4	3	2	3	3	4	1	1	1	1	3	3	3	2	4	2	2	3	2	3	2	2	2
205	1	1	2	4	3	2	4	3	2	9	1	1	4	1	3	5	1	2	2	2	1	1	2	1	3	4	4	4	3	2	3	1	1	3	4	1	3	1	2	1	1
206	1	1	1	2	3	1	1	2	3	6	1	1	2	3	2	2	2	4	3	1	3	3	3	1	1	1	2	3	3	4	2	5	5	5	3	3	3	1	1	3	1
207	1	1	2	2	3	2	4	3	3	6	0	1	4	5	4	3	4	5	5	4	5	4	3	2	3	3	3	4	2	3	2	5	4	4	2	1	2	3	2	1	1
208	1	1	1	2	3	3	1	2	1	6	0	1	2	2	1	1	2	2	1	4	1	1	2	1	5	5	5	4	2	3	2	5	3	5	4	1	4	2	2	1	1
209	1	1	2	4	3	3	1	3	3	6	1	4	3	1	3	2	2	2	1	3	1	2	2	3	1	3	3	2	5	5	4	2	4	4	2	1	3	1	2	1	1
210	1	1	1	2	3	2	2	1	3	12	1	3	2	3	2	2	1	1	3	1	1	1	2	1	1	2	1	2	4	5	3	3	2	1	2	1	1	2	4	5	4
211	1	2	2	3	3	3	2	4	3	11	1	2	1	1	2	1	1	2	1	1	1	2	1	1	4	4	3	4	3	2	4	4	3	4	5	2	3	3	2	4	2
212	1	2	1	3	2	4	3	2	3	12	1	5	2	3	4	4	5	4	4	3	3	4	5	4	1	1	1	1	2	2	4	3	1	2	2	1	1	3	2	3	4
213	1	2	1	2	1	4	1	2	3	6	0	4	4	1	4	1	3	5	4	3	2	3	3	3	3	2	3	4	4	5	5	2	2	1	4	2	1	4	5	4	4
214	1	1	1	5	3	2	3	3	3	7	1	1	4	5	4	4	4	3	4	2	3	2	4	4	2	3	2	5	5	4	4	5	4	4	3	3	4	2	4	2	3
215	1	2	1	2	3	2	1	1	2	7	0	5	3	4	2	3	4	3	4	3	4	4	2	1	1	1	3	1	3	4	2	2	1	1	4	2	1	4	5	3	4
216	1	1	2	4	3	3	2	2	4	6	1	2	1	2	1	2	1	2	3	2	1	2	1	1	4	2	1	3	4	3	5	1	1	1	1	2	3	2	4	2	2
217	1	1	2	1	3	2	2	2	2	6	0	2	3	1	3	3	4	3	2	4	2	2	1	3	1	4	3	4	4	3	5	2	1	2	1	2	2	4	3	4	4
218	1	2	2	2	3	4	1	2	4	9	0	3	4	2	3	2	5	5	4	2	4	2	5	2	3	4	3	1	5	4	4	1	1	1	1	1	1	1	4	4	3
219	1	2	2	3	1	3	4	2	3	5	1	5	2	4	1	1	2	2	3	2	1	3	3	2	4	3	4	4	4	1	3	4	2	4	3	3	3	2	1	1	2
220	1	2	1	1	3	3	1	2	2	8	0	4	3	1	2	2	2	2	3	3	1	2	1	3	1	1	3	1	3	3	3	4	1	2	3	1	1	2	3	1	3
221	1	1	1	4	3	1	1	3	2	11	0	3	2	4	4	1	1	2	3	3	2	4	4	2	5	1	2	4	1	4	1	2	5	4	2	3	4	3	3	1	1
222	1	1	2	4	3	3	2	1	2	7	0	1	2	3	2	3	3	3	1	2	5	2	3	3	3	3	2	2	2	1	4	1	2	3	2	4	3	1	3	2	1
223	1	2	2	1	3	3	1	3	3	12	1	4	5	2	4	4	5	3	4	5	3	4	4	1	4	2	4	3	4	4	2	3	5	4	3	3	4	5	5	5	5
224	1	2	2	2	3	3	3	3	4	5	0	5	2	2	1	5	2	4	3	4	4	3	2	3	1	3	1	3	4	4	3	3	3	2	2	1	2	5	4	4	5
225	1	1	1	2	2	3	1	2	3	1	0	2	4	3	3	4	3	2	3	3	1	1	2	1	4	2	3	4	2	1	2	3	1	3	3	3	2	1	2	4	4
228	1	2	1	2	2	1	3	3	2	1	0	5	2	2	4	4	4	2	3	4	4	3	2	3	3	3	2	2	2	4	5	4	1	2	5	4	4	4	4	5	4
229	1	2	2	2	3	2	1	3	4	5	1	5	3	4	4	1	5	3	4	5	4	4	4	4	1	1	3	1	4	5	4	1	2	2	1	2	1	5	5	5	4
230	1	2	2	3	3	2	3	2	2	10	0	3	1	4	3	4	4	3	3	3	4	3	3	3	2	5	4	4	3	4	4	2	3	1	1	1	1	2	3	5	2
232	1	2	2	3	3	2	1	2	3	1	0	4	5	4	3	4	4	5	4	3	4	4	5	3	3	2	1	1	2	2	1	1	1	1	3	2	1	1	1	2	4
233	1	2	2	4	3	3	1	2	1	2	1	3	3	2	2	3	3	2	2	4	3	4	3	1	1	3	4	3	1	4	1	4	4	1	2	2	2	4	4	1	4
234	1	2	2	2	3	2	1	1	4	7	0	4	3	3	2	4	2	4	3	2	3	4	3	2	4	3	1	1	4	2	5	4	3	1	3	3	2	1	2	1	4
235	1	2	1	2	3	3	1	3	3	1	1	3	4	3	3	2	4	1	2	4	2	2	3	4	4	4	3	4	4	4	2	1	2	1	3	2	4	2	3	1	3
236	1	1	2	4	3	3	1	3	2	8	0	3	1	1	1	1	2	1	2	1	1	2	1	1	3	5	3	4	3	3	1	4	5	4	3	5	3	1	1	2	1
237	1	2	1	2	1	3	3	1	2	5	0	3	5	4	5	5	2	2	5	3	5	3	2	5	3	5	1	2	5	5	3	2	1	3	3	3	1	2	5	3	2
238	1	2	2	2	2	2	1	3	3	6	0	5	1	3	2	3	3	3	3	3	3	3	2	3	2	1	2	1	4	4	4	2	2	3	4	3	4	5	5	5	3
239	1	2	1	3	2	2	1	2	1	1	0	5	4	2	5	5	5	4	3	5	5	5	3	3	3	3	4	5	4	5	3	1	4	1	4	3	2	5	5	5	5
240	1	2	1	2	3	4	1	2	2	11	1	5	4	5	5	1	5	3	5	1	5	4	4	4	1	2	4	2	3	4	2	4	1	1	1	1	1	4	5	5	3
241	1	2	2	2	3	2	1	2	1	2	0	3	2	3	4	1	2	2	1	4	3	2	2	3	1	3	2	1	2	2	3	2	2	2	2	3	2	2	5	5	3
242	1	2	1	3	2	4	4	4	4	6	0	5	4	2	3	4	5	4	4	2	2	4	4	5	3	2	1	2	3	3	1	1	3	2	1	2	1	4	2	2	3
243	1	2	1	2	3	2	1	3	4	2	0	2	3	2	3	4	2	3	2	2	1	3	4	3	2	2	1	2	1	1	2	1	1	1	1	2	1	5	4	4	2
244	1	1	2	3	3	1	2	1	1	6	0	1	4	3	3	1	4	4	3	4	1	2	2	3	4	2	2	3	2	2	3	4	3	3	4	1	4	2	1	3	4
245	1	2	2	1	2	2	3	3	1	1	0	5	4	3	5	3	2	3	3	3	1	4	3	3	3	1	4	3	5	4	3	2	2	2	2	3	2	5	5	5	3
246	1	1	1	2	2	3	2	3	2	12	0	1	3	3	5	3	4	4	2	5	5	3	5	2	2	1	2	1	4	4	2	1	1	4	1	3	3	4	4	5	2
247	1	1	1	3	3	2	2	3	2	6	1	3	5	3	5	4	3	4	4	4	5	1	2	4	4	2	4	4	5	3	4	5	3	2	3	5	5	2	2	2	3
248	1	1	1	3	3	2	2	3	2	2	0	2	1	3	4	3	2	2	2	3	4	4	2	3	5	5	5	4	3	2	4	5	5	5	5	5	5	3	2	2	1
249	1	2	1	4	3	2	2	4	3	9	1	5	4	5	3	3	4	5	5	4	3	4	2	4	3	2	4	2	5	5	5	1	1	1	2	1	1	5	4	5	5
250	1	1	1	3	3	4	1	1	3	6	0	1	1	1	2	1	1	3	1	1	1	2	3	1	3	3	1	3	3	3	3	4	2	3	4	3	2	2	3	2	1
251	1	2	1	4	3	1	2	2	2	7	0	5	2	2	1	2	2	3	3	2	1	5	2	2	3	2	1	3	2	5	4	1	3	1	1	2	1	1	3	2	2
252	1	1	1	1	3	3	3	2	1	8	1	3	5	5	5	5	4	5	4	5	5	5	5	5	2	3	2	2	4	3	4	2	4	1	4	2	2	5	5	5	5
253	1	1	1	1	3	2	2	1	3	2	0	2	4	3	5	3	5	5	2	5	5	4	4	5	1	1	1	2	5	5	3	1	1	1	1	1	2	4	4	5	2
254	1	2	1	2	3	4	1	4	3	5	1	4	2	4	1	3	2	1	3	5	2	1	5	4	3	2	4	3	1	3	2	1	2	2	1	1	2	3	3	2	3
255	1	2	1	2	3	3	4	2	3	8	0	5	2	1	1	1	1	1	2	2	2	1	2	2	4	1	3	3	2	1	2	1	1	1	4	1	1	4	3	3	2
256	1	2	1	2	3	3	3	1	2	6	0	4	5	3	4	4	3	4	5	5	4	3	3	3	2	2	2	3	5	3	5	1	3	2	1	1	1	5	5	5	5
257	1	1	2	4	3	2	1	2	3	9	0	4	3	4	1	5	4	4	1	1	1	4	2	4	3	2	3	3	1	2	2	1	2	2	2	2	3	4	2	3	2
260	1	1	1	3	3	3	4	3	1	1	1	5	4	2	4	4	5	4	4	4	4	3	4	4	1	3	4	1	3	4	5	1	5	5	1	5	2	5	2	2	5
261	1	2	1	3	2	1	2	3	2	8	0	3	4	4	4	5	3	3	3	3	3	3	5	3	4	4	4	4	4	4	4	2	3	1	4	1	1	3	5	4	4
262	1	1	2	1	2	1	1	2	3	5	1	2	5	4	4	4	4	5	4	3	5	2	3	4	2	4	3	2	5	4	2	1	4	3	3	5	4	5	5	5	5
263	1	2	3	1	3	2	2	3	1	5	0	5	1	2	2	4	2	1	1	1	3	2	1	2	3	2	3	3	2	5	4	4	4	2	5	3	5	4	5	5	5
264	1	2	2	3	3	3	1	3	2	7	0	2	3	4	4	5	2	5	4	3	3	5	5	2	3	1	2	2	2	4	3	2	3	1	3	1	1	3	3	3	2
266	1	2	2	2	3	1	1	3	3	9	0	5	4	1	4	4	3	3	1	4	4	2	4	4	1	1	1	1	2	1	2	1	1	2	1	1	1	3	4	3	3
267	1	2	1	2	3	2	4	3	3	6	0	5	4	5	4	3	4	4	4	5	1	5	4	4	1	2	3	2	2	3	3	2	1	2	2	1	1	3	5	5	3
268	1	2	2	1	2	3	1	1	2	12	1	4	2	4	4	4	4	3	4	2	2	3	3	3	1	1	3	2	4	3	3	2	2	1	2	1	4	3	2	4	5
271	1	1	2	4	3	1	1	2	3	6	1	4	5	2	1	1	4	3	2	3	2	4	2	3	4	4	3	2	4	3	3	4	4	5	2	4	5	3	2	2	3
272	1	2	1	2	1	2	1	2	2	1	0	4	4	3	1	2	1	4	1	3	2	3	3	3	5	4	3	2	3	5	4	4	1	3	1	1	4	1	3	1	1
274	1	2	2	1	3	3	1	4	2	6	0	5	5	3	4	2	4	5	3	4	2	3	4	5	5	2	2	4	4	4	4	1	2	1	1	2	1	5	5	3	5
275	1	1	2	3	2	2	3	3	3	6	0	4	4	4	3	2	4	4	4	4	4	2	4	3	4	5	5	4	1	2	3	3	3	2	1	1	1	2	3	1	2
276	1	1	1	2	3	2	1	4	3	12	1	2	1	1	4	3	2	1	1	1	1	2	1	4	5	4	4	5	4	3	4	4	1	3	3	1	2	1	1	1	2
277	1	2	2	2	3	2	2	2	1	7	0	4	5	5	4	5	5	5	5	5	5	5	5	2	2	3	2	1	4	2	5	3	3	2	2	1	1	5	3	5	5
278	1	1	2	2	3	4	2	4	2	11	1	2	5	3	4	5	4	4	4	2	5	5	5	4	1	1	1	1	5	5	4	2	3	2	4	1	1	5	5	5	5
279	1	2	2	4	3	1	3	2	4	6	0	4	3	3	1	1	2	1	1	3	4	1	1	4	1	2	2	3	5	5	5	4	3	2	3	1	3	4	4	4	2
280	1	1	1	3	3	1	1	2	3	11	0	4	1	2	2	3	2	2	1	2	2	3	2	1	4	4	2	5	2	1	4	2	1	4	3	2	1	1	1	2	1
281	1	2	2	2	3	1	2	3	2	11	1	3	1	2	4	2	1	1	1	2	1	1	1	4	4	2	3	3	3	3	5	5	2	4	4	4	3	3	3	1	3
282	1	1	1	3	3	2	1	2	2	12	0	4	1	1	1	1	1	1	1	3	2	1	1	1	5	3	4	3	4	2	2	5	4	5	5	5	4	2	1	2	1
283	1	1	2	3	3	2	1	1	3	1	0	1	3	1	4	1	2	2	1	1	2	2	1	1	3	3	2	2	1	1	1	5	1	4	2	2	2	4	3	2	1
284	1	2	2	1	3	3	1	4	1	7	0	4	2	1	2	3	1	1	2	2	2	2	1	2	1	1	2	3	2	1	5	4	2	1	2	3	1	4	3	4	4
285	1	1	1	3	3	2	1	2	3	6	0	1	2	3	2	2	2	2	2	2	2	2	1	3	4	2	5	5	4	3	3	4	4	3	5	2	5	5	4	3	2
286	1	2	2	3	1	2	4	1	2	2	0	5	4	2	4	5	2	3	3	4	4	3	4	2	1	2	2	2	4	3	4	4	2	3	2	2	1	3	5	5	5
287	1	1	1	3	2	1	3	2	2	5	0	4	1	4	4	2	2	4	2	2	4	3	1	2	1	1	2	2	2	4	4	2	1	4	2	3	1	2	3	2	5
288	1	1	1	3	3	1	1	1	3	1	0	1	5	2	4	3	2	4	4	4	2	4	3	4	1	3	2	2	1	1	1	2	3	2	4	3	3	4	5	1	5
289	1	1	1	1	3	2	1	3	3	12	1	3	4	5	4	3	3	1	4	4	3	3	4	3	4	3	1	2	4	5	4	2	5	2	1	2	1	3	1	2	1
290	1	2	2	2	3	2	1	2	4	7	1	5	2	1	1	3	2	1	4	2	2	2	3	2	1	2	1	3	2	2	2	1	2	2	1	1	1	5	3	3	4
291	1	2	1	3	3	4	4	2	1	1	0	5	5	5	5	4	3	5	4	2	5	4	4	4	3	2	5	4	5	4	4	1	2	2	2	2	1	3	3	2	5
292	1	2	1	2	3	4	3	4	3	2	1	2	5	5	5	5	5	5	5	5	5	5	5	5	1	3	3	2	5	3	5	1	1	1	1	1	1	5	5	5	4
293	1	2	1	1	3	3	2	3	3	6	1	3	3	2	4	1	3	4	4	2	1	1	2	1	4	1	4	4	2	3	1	3	5	3	1	2	1	2	2	1	3
295	1	1	2	3	3	2	1	1	3	7	1	4	3	5	3	2	2	3	2	2	5	2	2	2	1	1	2	1	4	2	5	1	3	1	3	1	1	4	4	5	3
296	1	2	2	3	3	1	1	4	3	5	0	4	5	3	5	5	2	1	2	4	3	3	4	4	5	5	2	2	2	3	2	2	3	5	2	3	4	3	4	3	3
297	1	2	1	2	3	4	2	2	2	11	0	4	2	3	3	1	2	2	3	4	1	5	3	4	2	4	3	2	4	5	5	3	2	4	2	1	2	3	5	4	4
298	1	1	1	2	3	4	1	3	4	12	0	1	3	4	3	5	3	4	4	3	3	3	5	3	4	4	2	1	3	4	3	4	4	4	2	4	4	3	5	4	4
299	1	1	1	3	3	2	2	3	1	3	0	1	5	4	4	5	5	2	5	5	5	5	5	4	1	3	1	2	5	5	5	1	1	2	2	2	1	4	4	5	2
300	1	1	2	2	3	2	1	3	1	2	0	1	1	1	2	3	2	1	1	2	2	1	3	3	2	3	4	2	1	2	1	1	2	2	2	2	1	1	1	2	1
301	1	2	2	3	3	3	1	1	3	6	0	3	2	3	4	4	2	3	3	2	2	3	3	1	1	1	1	2	4	4	5	1	1	1	2	1	1	1	4	2	2
303	1	2	1	2	3	2	2	3	3	6	1	5	4	4	3	5	4	3	2	2	3	3	3	4	1	1	4	3	5	2	2	1	4	1	2	1	1	4	5	5	4
304	1	1	1	2	2	1	1	2	2	6	0	2	5	1	5	5	4	5	4	4	4	3	4	3	1	2	2	1	5	5	3	1	2	1	1	2	1	5	5	5	4
305	1	1	2	3	3	3	3	1	2	1	0	4	5	5	3	2	2	4	2	2	4	5	3	4	2	3	1	5	5	4	4	1	1	1	1	1	1	4	4	4	3
306	1	1	1	2	3	1	1	3	3	3	0	2	1	1	2	1	1	2	1	1	1	1	1	2	4	4	1	1	2	1	3	2	3	4	4	4	2	1	2	3	1
307	1	1	1	2	2	2	1	3	2	7	1	4	4	1	2	2	1	1	1	1	4	2	3	3	2	4	3	3	1	1	3	4	3	3	4	4	3	1	1	2	1
308	1	2	2	3	2	2	1	2	3	6	0	4	2	5	4	3	3	4	5	3	4	3	1	4	1	2	3	2	4	3	3	3	1	1	4	1	1	4	3	5	4
309	1	1	2	1	3	3	1	2	4	9	0	4	1	1	3	3	1	2	3	3	1	1	1	2	5	4	4	4	1	1	4	5	5	5	5	5	5	1	1	1	2
310	1	1	2	1	3	3	1	4	1	9	0	2	2	2	5	4	3	1	2	3	1	4	3	3	3	3	3	5	2	3	4	3	2	3	5	4	4	2	3	3	3
311	1	1	1	1	3	2	1	2	1	11	0	2	1	1	1	4	5	2	2	4	2	5	2	1	4	2	1	3	1	1	1	4	3	2	2	4	5	5	5	3	4
312	1	2	1	1	2	3	3	3	3	7	0	2	1	4	1	2	2	4	3	3	1	3	3	4	2	2	1	3	3	4	2	3	4	3	1	2	2	3	3	4	1
313	1	2	1	1	3	2	2	2	2	5	1	5	3	5	3	2	4	3	4	2	4	1	4	5	2	1	3	3	5	4	5	3	1	3	2	2	2	5	5	5	4
315	1	1	2	4	2	3	1	3	2	7	0	2	3	2	4	3	2	3	1	2	3	1	2	3	3	2	2	3	2	4	1	4	1	4	3	3	3	2	5	4	3
316	1	1	2	1	3	2	1	2	1	1	0	1	4	1	4	2	5	4	2	5	4	3	5	4	4	4	4	2	1	2	3	5	3	3	5	2	4	2	1	4	5
317	1	2	2	3	3	2	1	2	2	8	1	5	3	3	2	3	3	2	3	3	3	4	3	3	3	1	4	4	3	1	1	2	2	2	1	4	3	5	4	5	4
318	1	2	3	2	2	2	1	2	3	7	1	4	1	3	2	4	1	4	2	5	2	4	3	1	4	2	1	2	3	3	3	2	1	3	1	1	1	1	4	4	1
319	1	2	1	2	3	3	4	3	1	2	0	5	1	2	3	3	5	4	4	3	2	1	5	3	3	3	3	2	5	5	3	1	2	1	1	1	1	3	3	4	3
320	1	2	1	3	3	3	1	3	3	4	1	2	5	2	4	4	5	5	3	2	5	5	4	2	1	3	1	2	3	4	5	2	3	1	3	2	1	4	2	3	3
321	1	2	1	2	2	2	2	3	1	7	0	5	2	2	4	4	4	1	1	1	1	2	2	1	2	1	3	2	4	3	3	1	2	1	2	1	3	4	4	3	5
322	1	2	1	1	2	2	1	4	2	6	0	3	4	3	4	1	5	2	4	3	3	1	3	2	2	2	3	3	4	3	1	1	1	1	1	1	1	4	5	3	5
323	1	1	1	1	2	1	1	1	2	12	1	3	2	1	1	1	2	1	1	1	1	2	1	3	4	3	3	5	4	5	5	1	1	2	2	3	5	2	4	3	2
324	1	1	1	3	3	4	3	3	3	8	0	4	5	5	1	3	4	5	4	5	4	2	5	5	3	4	5	4	3	1	2	1	1	1	2	2	1	5	3	5	1
325	1	2	1	4	3	3	4	1	2	8	0	4	1	2	3	3	1	1	2	1	1	1	3	3	3	5	3	4	1	1	4	2	5	3	4	4	3	2	2	2	1
326	1	1	1	3	3	2	1	2	1	1	0	1	2	2	2	2	4	2	3	2	2	1	2	1	5	4	5	4	2	3	1	5	4	3	2	5	4	2	3	4	2
327	1	2	1	2	3	3	1	3	3	5	0	5	3	4	5	4	3	4	5	2	3	4	4	5	2	1	1	1	5	4	5	2	1	3	2	3	2	4	5	5	5
328	1	1	2	1	3	2	1	3	2	3	0	1	3	2	4	3	2	2	2	3	4	3	2	2	2	2	2	2	2	3	2	5	5	3	3	5	5	2	3	4	3
329	1	2	2	3	2	1	1	3	2	9	0	3	2	1	4	5	2	3	3	3	3	2	2	1	1	1	1	1	4	5	1	2	3	2	1	1	1	4	5	5	3
330	1	2	2	2	1	3	1	2	2	1	1	5	4	5	3	2	3	5	3	3	3	4	3	3	3	1	1	1	5	3	5	1	1	1	1	1	1	5	5	4	5
331	1	1	1	3	2	2	2	2	3	7	1	2	3	5	5	5	4	4	4	5	4	4	4	5	2	1	2	4	2	1	4	2	1	2	1	1	2	3	3	4	3
332	1	2	1	4	3	3	1	3	3	6	1	5	1	3	1	3	3	1	1	3	3	3	3	1	4	3	4	4	3	3	3	1	5	3	1	3	3	4	5	5	2
333	1	1	1	2	3	2	4	1	3	9	0	3	4	1	1	3	1	5	4	2	4	1	2	5	3	4	4	4	3	2	4	3	3	5	3	3	3	2	5	4	1
334	1	2	1	1	3	3	1	4	3	6	0	5	3	4	3	5	3	3	5	4	2	3	3	2	3	1	1	3	3	4	2	3	2	3	5	4	3	5	4	4	5
335	1	2	2	2	3	4	1	2	1	6	0	2	2	1	2	2	4	1	1	3	3	4	1	1	3	1	1	1	5	3	5	1	2	1	2	1	2	4	4	3	4
336	1	2	2	1	2	3	2	2	2	11	0	4	1	4	2	1	1	3	1	2	3	1	2	3	2	2	4	1	5	3	3	3	1	1	1	3	1	4	4	5	4
337	1	2	2	1	3	2	2	4	3	8	0	5	2	4	3	5	1	4	4	3	2	5	1	2	2	2	1	2	3	2	4	3	5	5	4	4	4	3	3	4	5
338	1	1	2	2	1	2	2	2	2	12	0	1	5	5	4	3	5	5	5	4	5	5	5	4	1	2	1	2	1	3	4	2	2	3	2	2	3	5	5	2	4
339	1	1	1	3	2	2	2	2	3	10	0	1	2	4	5	2	4	3	3	4	2	1	1	4	1	1	3	1	3	3	5	3	4	3	3	3	3	2	1	3	1
340	1	2	2	1	2	1	4	3	1	12	0	4	2	2	3	2	3	1	1	4	2	1	1	1	3	2	3	2	2	2	4	1	1	1	2	1	2	4	4	2	2
341	1	2	1	2	3	3	1	2	2	6	1	5	5	4	5	4	5	5	5	5	5	4	5	4	1	1	2	3	5	4	5	1	2	1	1	2	1	5	5	5	4
342	1	1	2	4	3	3	1	2	3	6	1	5	4	3	4	5	5	5	4	4	5	5	5	5	1	1	1	2	4	1	4	5	3	4	4	3	5	5	4	5	4
344	1	1	2	1	1	2	1	4	2	11	0	1	3	3	1	1	1	3	3	5	3	5	2	2	4	2	2	3	4	3	1	2	4	3	3	1	5	4	2	3	3
345	1	1	2	3	2	3	1	1	4	2	1	2	5	3	3	3	3	2	5	5	3	2	3	5	1	1	1	1	5	5	3	2	1	1	1	1	1	5	5	4	5
346	1	1	1	3	3	2	4	4	3	1	0	3	4	3	5	5	4	5	5	4	5	5	4	4	3	3	3	4	3	3	3	1	3	3	1	1	3	4	3	5	5
349	1	1	2	2	2	3	3	3	4	5	0	3	2	3	1	1	2	3	3	1	3	3	1	3	3	2	3	2	2	3	4	5	5	3	5	1	1	4	3	3	3
350	1	1	2	2	1	3	1	4	3	12	0	2	4	3	3	4	3	5	3	3	5	4	4	4	2	3	2	3	3	2	1	3	2	4	1	2	4	3	4	5	3
351	1	2	1	2	2	2	1	1	1	6	1	3	5	3	4	5	3	4	4	2	4	5	4	3	2	3	4	3	3	4	3	2	1	1	2	1	1	5	5	5	4
352	1	1	2	3	1	3	4	2	3	2	1	3	2	4	3	5	4	4	2	4	5	5	3	2	4	5	5	4	4	2	3	5	4	3	5	4	5	2	1	1	1
353	1	1	2	4	3	2	1	2	2	5	0	1	1	1	1	1	1	1	1	1	1	2	1	4	4	3	3	3	2	2	2	1	4	3	2	2	3	1	1	2	3
354	1	2	2	2	3	3	1	4	1	6	1	3	3	4	3	2	3	4	3	4	3	3	4	3	2	3	3	2	4	4	3	2	3	1	2	2	3	4	4	2	2
355	1	1	1	2	1	3	1	3	3	11	1	3	2	3	3	1	2	1	2	1	3	2	2	2	3	2	2	1	1	4	4	5	5	5	5	3	4	5	3	2	5
356	1	2	1	3	3	1	3	1	3	10	1	4	3	2	2	1	3	3	2	2	4	1	2	4	5	2	2	3	4	2	3	5	2	4	5	5	3	5	2	3	3
358	1	1	1	2	3	3	1	2	1	1	0	2	4	1	3	3	2	4	4	4	4	4	4	3	1	1	3	3	2	5	3	3	3	1	4	1	2	2	4	3	3
359	1	1	1	3	2	2	1	4	1	12	0	1	4	2	2	2	1	4	2	1	1	3	3	2	4	5	3	4	3	5	5	2	3	5	5	5	5	5	3	2	5
360	1	2	1	3	2	2	3	2	4	8	0	4	2	1	3	2	1	1	1	2	1	2	3	1	2	3	1	4	2	1	2	3	5	5	5	5	5	2	3	3	2
361	1	2	1	3	3	3	3	2	3	3	0	4	4	1	3	3	3	2	4	2	4	4	3	3	2	4	4	1	2	1	3	1	1	1	2	1	1	4	2	2	5
362	1	2	2	2	3	1	1	2	1	9	0	2	2	2	4	1	2	1	3	3	2	1	2	4	2	1	1	1	3	4	5	2	3	3	1	2	2	4	2	3	5
363	1	1	1	2	3	2	1	3	2	1	0	5	2	3	5	4	2	3	2	5	4	4	4	5	4	1	4	5	4	2	4	2	3	1	2	5	2	2	1	4	5
364	1	1	2	3	3	2	1	2	3	6	0	1	4	2	5	5	5	5	5	5	4	4	5	2	1	1	4	3	5	3	5	4	2	3	3	5	4	3	4	5	2
365	1	1	1	4	3	3	1	2	1	12	0	4	3	2	4	2	5	2	3	2	2	3	3	4	2	3	2	2	3	1	1	5	5	5	3	5	4	2	1	3	1
366	1	1	2	3	3	2	1	2	2	1	0	1	5	5	5	4	5	4	4	5	4	5	4	5	1	1	1	1	4	5	5	2	2	1	1	1	1	2	4	4	2
367	1	1	1	1	3	3	1	2	3	11	1	1	4	4	2	4	4	1	3	1	3	2	2	3	4	3	3	4	2	3	2	3	1	4	2	1	4	5	4	3	3
368	1	2	1	3	3	2	1	1	2	11	1	5	1	1	1	2	1	4	1	1	1	1	2	2	2	3	2	3	2	3	5	4	3	4	1	4	2	4	4	1	1
369	1	2	2	3	3	3	2	3	3	1	0	4	5	4	3	4	5	4	5	4	3	5	4	5	1	1	1	1	3	4	4	5	2	2	1	3	2	5	5	5	4
370	1	1	1	3	3	2	4	1	3	2	0	1	4	5	5	4	5	4	5	4	5	5	5	5	2	2	1	1	5	5	5	2	3	3	3	1	2	5	4	3	5
371	1	2	1	4	3	2	4	4	4	6	1	5	5	5	4	4	4	4	5	3	5	5	5	2	4	2	1	3	4	4	5	2	2	2	1	1	1	5	5	4	5
372	1	2	1	1	3	2	2	4	1	9	1	5	4	4	4	3	3	4	4	5	5	4	3	5	4	2	1	2	4	3	4	1	1	1	1	1	2	5	4	4	4
373	1	2	1	4	2	3	4	3	3	5	0	5	2	3	2	4	2	2	4	3	3	3	4	3	3	2	4	2	3	5	2	2	1	2	3	3	3	4	4	3	3
375	1	2	3	3	3	4	4	2	3	1	0	3	1	3	4	5	2	4	3	4	3	1	4	2	1	1	4	2	3	5	5	1	1	2	1	2	1	2	2	2	2
376	1	1	1	2	3	2	1	3	3	10	0	2	1	1	1	1	1	2	2	2	2	2	1	1	4	3	4	5	1	3	2	5	5	5	4	5	2	3	3	3	5
377	1	2	2	2	3	1	2	3	2	6	0	5	3	2	1	2	2	1	2	2	1	2	1	2	1	2	3	3	5	4	2	1	1	2	1	2	1	2	4	2	5
378	1	2	1	3	3	3	1	1	4	11	0	5	1	2	1	2	3	2	1	2	1	3	1	2	3	1	5	2	1	1	3	3	5	1	5	4	4	3	4	5	2
379	1	2	2	2	3	3	1	2	2	1	0	3	3	5	3	1	4	3	3	3	3	5	2	4	2	2	4	4	4	4	3	2	1	3	1	2	1	2	4	1	2
380	1	2	1	1	3	2	2	2	3	12	0	5	1	2	1	1	1	1	1	2	1	2	1	2	2	2	3	2	3	3	1	4	3	4	3	4	2	4	1	2	3
381	1	2	1	2	3	3	2	1	3	6	0	4	2	3	2	3	3	1	1	2	2	4	3	2	1	2	2	1	4	5	5	2	1	1	1	1	1	5	5	5	2
382	1	1	2	2	3	2	1	3	2	11	1	4	3	2	1	5	3	2	4	3	4	5	2	1	1	1	3	3	3	5	5	2	2	3	4	4	5	2	2	2	2
383	1	1	1	2	3	4	1	4	2	4	0	2	5	4	4	2	4	3	3	3	4	2	3	4	3	1	1	2	3	3	4	2	3	3	2	3	5	3	3	2	4
384	1	1	1	2	3	2	1	1	1	10	0	5	1	2	1	1	2	2	1	1	2	1	1	2	1	2	1	1	3	5	4	5	2	4	5	2	4	2	4	4	4
385	1	1	1	3	3	3	1	2	1	7	0	1	5	1	1	2	3	2	3	4	3	4	2	3	2	3	4	2	2	2	1	2	2	3	5	2	2	1	3	3	3
386	1	2	1	3	3	2	1	2	1	6	1	5	3	2	2	3	4	5	3	4	4	5	1	5	1	1	1	1	4	4	2	3	2	1	2	2	2	4	3	4	5
387	1	2	1	3	3	3	1	3	1	6	0	4	5	5	5	3	5	5	5	5	3	5	5	5	3	2	2	4	5	5	2	1	1	1	2	1	3	5	2	4	1
388	1	2	1	2	3	1	1	2	2	11	1	3	2	2	4	2	3	3	3	1	1	2	2	1	2	3	2	1	3	3	4	4	2	1	3	4	3	3	2	2	3
389	1	2	1	2	3	4	1	3	2	9	0	4	3	5	5	3	4	4	5	2	4	4	2	1	1	2	1	2	4	3	4	4	3	2	1	2	2	3	4	5	3
390	1	2	2	4	1	1	4	2	3	6	1	5	1	1	1	1	2	2	1	2	1	4	1	4	3	3	4	4	4	4	5	4	2	1	5	4	2	1	4	1	1
391	1	2	1	2	3	2	1	2	2	2	0	3	3	2	2	1	1	1	3	3	2	1	3	2	4	4	5	1	3	4	3	1	3	2	1	2	1	3	2	1	5
392	1	1	2	1	3	1	1	3	1	1	0	1	4	3	4	4	5	4	5	5	4	4	3	4	1	4	4	5	5	4	4	4	4	4	3	4	4	2	2	2	1
393	1	1	1	2	3	4	3	3	2	1	0	2	3	5	4	4	4	4	5	4	5	2	5	4	2	1	2	2	4	2	4	1	1	1	2	1	2	5	2	2	4
394	1	1	1	3	3	2	2	3	3	9	1	2	1	1	4	1	1	1	1	2	1	1	1	2	3	1	2	1	2	3	2	4	5	2	4	5	5	2	2	2	2
396	1	1	1	1	2	3	1	2	2	1	0	5	3	1	4	1	4	3	4	4	2	4	3	2	1	1	1	3	4	3	4	2	3	2	2	1	1	2	3	3	2
397	1	2	1	2	3	1	1	3	3	9	0	5	2	3	4	5	1	3	4	4	4	3	2	1	1	1	1	3	5	3	5	2	1	1	1	1	1	3	5	5	3
398	1	1	1	1	3	2	2	2	2	2	0	4	3	1	3	4	5	3	4	3	3	3	5	4	1	2	2	3	4	3	1	3	2	3	3	1	3	1	1	4	1
399	1	1	1	3	3	3	2	3	2	4	0	2	5	4	3	2	2	2	4	2	4	5	5	4	2	3	4	1	2	2	4	2	2	2	3	4	2	4	3	3	1
400	1	1	2	3	3	1	1	1	1	2	0	1	5	5	3	5	4	5	5	4	5	2	5	5	2	2	2	3	3	2	4	5	2	2	3	3	2	3	4	2	3
401	1	1	2	2	1	2	2	2	1	8	1	3	1	1	1	2	1	1	1	1	1	1	1	1	3	3	3	5	2	2	2	5	4	5	3	3	5	2	4	1	2
402	1	1	2	3	3	2	1	2	3	6	0	1	1	1	2	5	3	2	4	4	2	1	4	1	4	4	2	4	1	2	4	2	2	5	4	2	4	3	3	1	2
403	1	1	1	3	2	2	1	3	4	1	0	3	5	3	4	4	4	1	3	3	2	3	3	2	5	4	5	4	1	1	2	4	5	5	5	4	3	1	3	2	2
404	1	2	1	2	3	2	1	3	2	9	0	5	5	2	4	4	5	5	5	4	5	5	5	5	2	1	4	3	5	5	4	5	1	5	3	4	3	5	5	5	4
406	1	2	2	2	2	1	1	3	3	7	0	3	2	1	2	3	3	4	3	3	1	2	3	3	1	2	2	3	3	2	4	4	2	4	1	2	3	4	3	3	1
407	1	2	1	1	3	2	2	4	2	5	0	5	2	2	1	2	1	1	4	1	1	1	1	2	4	2	3	2	1	1	2	1	2	2	1	3	3	2	3	3	3
408	1	2	1	5	2	3	3	4	3	6	0	5	5	2	4	5	3	1	4	4	2	5	2	4	1	1	2	1	5	5	5	1	1	1	1	1	1	4	3	2	3
409	1	1	1	3	3	2	1	2	4	9	1	2	1	2	2	4	4	3	2	1	1	2	1	2	3	1	2	5	2	4	2	3	5	4	5	4	4	4	3	4	4
410	1	1	1	3	3	3	4	3	2	12	0	2	4	3	4	4	3	2	3	3	2	4	4	2	4	4	3	4	4	4	3	1	1	3	2	1	1	4	5	4	4
411	1	1	2	1	3	2	1	1	3	8	0	2	5	2	2	3	3	5	3	2	2	2	4	3	3	3	1	2	5	5	5	3	3	2	5	1	2	3	4	3	5
412	1	2	2	2	3	3	1	2	2	12	0	5	4	1	3	3	2	4	4	3	2	5	4	3	3	3	5	4	4	4	3	2	2	2	2	4	2	3	5	5	3
413	1	2	1	1	3	2	2	2	3	6	0	4	2	2	5	4	3	3	4	4	2	3	5	4	4	4	5	2	3	3	3	2	3	2	2	3	2	4	5	4	5
414	1	2	1	3	3	1	1	4	3	6	0	5	5	4	5	4	4	4	3	3	3	3	3	4	1	1	1	2	4	5	4	1	1	1	1	1	1	5	5	5	5
415	1	2	1	1	3	2	1	3	2	3	0	4	2	3	2	2	3	2	1	1	1	2	2	4	2	2	2	3	3	3	3	2	1	3	2	1	2	3	5	1	5
416	1	1	1	4	3	3	1	2	3	6	0	5	5	2	2	3	4	4	4	4	2	4	4	4	4	4	4	4	3	5	2	3	2	3	2	5	3	4	5	1	4
417	1	2	2	4	3	3	1	4	2	6	0	4	4	2	4	2	2	4	3	5	2	4	3	2	2	4	4	1	5	3	4	1	2	1	1	4	2	1	3	3	4
418	1	1	1	3	1	2	1	2	4	8	0	1	1	2	1	2	2	2	1	3	2	1	1	1	2	3	1	4	4	2	5	4	4	4	5	4	5	3	3	2	3
419	1	1	1	2	3	2	2	2	4	2	0	4	2	3	2	3	4	4	2	4	3	5	2	3	4	4	3	4	3	3	2	1	4	3	2	3	2	4	4	2	2
420	1	1	2	3	1	2	1	2	4	9	0	4	2	1	2	2	1	1	1	1	2	2	2	1	5	3	4	1	4	3	2	4	2	4	3	4	4	5	5	4	3
421	1	2	1	1	3	2	1	4	1	7	0	4	3	2	4	4	3	4	3	5	4	3	2	4	1	2	2	1	5	2	3	3	5	3	5	3	1	1	4	1	3
422	1	2	1	1	3	3	4	2	3	1	0	3	4	3	4	2	1	5	3	3	5	1	5	5	2	3	1	2	2	1	1	4	4	3	4	5	3	5	2	4	4
423	1	1	1	2	2	3	1	2	3	8	0	2	5	5	5	2	4	5	2	5	2	4	3	5	3	5	4	3	4	4	4	4	5	4	2	5	1	1	2	4	1
424	1	1	2	3	3	2	1	4	2	9	0	2	3	4	3	2	4	5	2	5	5	5	4	3	3	2	2	2	5	5	5	4	3	3	5	3	5	4	4	4	4
426	1	2	2	3	2	2	4	3	1	8	0	4	2	3	2	2	3	1	1	2	1	1	2	2	1	1	2	2	1	4	3	4	3	2	4	2	1	3	3	3	4
427	1	2	1	1	2	3	2	3	3	6	0	3	4	3	2	3	4	1	3	4	2	4	2	2	2	3	2	2	3	5	3	3	2	2	1	1	1	5	5	5	4
428	1	2	1	2	3	1	1	2	2	12	0	4	4	5	4	5	1	5	3	4	4	3	4	5	2	2	3	2	3	4	2	1	1	1	1	3	1	5	5	5	5
429	1	2	2	1	2	2	1	1	1	1	0	4	3	5	4	4	3	4	4	5	3	4	4	3	1	1	1	1	5	3	5	1	2	3	1	2	1	5	5	5	1
430	1	1	1	2	2	2	1	4	1	6	0	2	2	1	3	2	2	4	3	1	1	5	2	1	2	3	3	4	1	1	1	2	3	5	4	5	5	1	1	1	1
431	1	2	2	2	3	2	2	2	3	1	1	4	3	2	2	3	3	2	2	2	3	2	2	5	4	5	4	3	5	2	3	2	1	2	4	2	3	4	2	1	1
432	1	2	2	1	3	2	1	1	3	11	1	1	3	4	4	3	3	2	2	1	5	4	2	3	3	2	3	1	4	4	5	1	3	2	2	4	3	4	5	4	4
433	1	2	2	5	3	2	1	3	4	6	0	5	3	2	1	1	1	2	1	1	3	1	3	2	2	4	2	2	4	5	5	5	2	4	5	2	5	4	2	2	3
434	1	2	2	1	3	1	1	3	4	2	1	2	4	2	2	4	4	2	2	1	1	1	3	5	3	2	2	1	2	1	3	3	1	2	4	1	2	4	4	2	3
435	1	1	2	5	3	1	1	4	3	9	0	4	4	5	5	5	3	5	3	3	4	4	4	5	4	4	1	3	4	4	5	3	4	5	4	3	2	3	3	5	4
436	1	1	1	1	3	4	4	3	4	6	0	1	4	4	5	4	2	4	5	4	4	3	5	5	1	1	2	1	5	3	4	4	4	4	3	4	2	3	5	3	4
437	1	1	2	2	3	3	1	2	1	6	0	3	2	2	2	2	3	2	2	4	4	2	3	3	1	1	1	2	4	4	2	1	1	2	3	2	1	2	1	1	1
438	1	1	1	4	2	3	1	2	2	12	0	3	1	2	2	2	1	2	1	2	1	3	2	3	2	1	2	3	3	1	2	1	4	4	3	2	3	2	1	1	1
441	1	2	2	4	3	2	2	2	4	5	0	5	3	3	2	1	2	2	1	1	4	3	3	2	1	4	2	2	3	2	4	3	1	1	1	1	1	4	5	4	4
442	1	2	1	4	3	2	1	3	1	2	0	5	2	4	4	5	3	3	5	2	3	2	4	2	1	2	3	1	4	5	5	2	1	1	1	1	1	1	1	5	4
443	1	1	2	4	3	1	1	3	3	3	1	3	2	3	1	1	2	1	1	1	2	1	2	2	2	4	3	4	1	2	1	5	4	3	4	5	2	1	2	1	1
444	1	2	2	3	1	2	1	2	1	6	0	2	1	5	3	2	1	2	1	3	3	1	4	3	3	3	1	1	5	4	3	4	3	2	2	2	4	3	4	4	5
445	1	1	1	5	3	3	4	3	3	11	0	5	5	4	4	4	4	5	5	4	3	5	5	5	3	4	3	2	5	3	2	1	3	2	1	4	2	4	4	4	1
446	1	2	2	3	2	2	1	4	4	6	0	5	2	1	3	2	2	4	4	5	1	5	5	4	2	1	3	3	4	4	4	1	1	1	1	1	2	5	5	5	4
447	1	2	2	3	3	2	1	3	1	10	1	3	1	2	1	2	1	1	3	3	1	1	1	3	3	2	3	5	4	5	2	2	4	2	3	5	2	1	1	2	1
448	1	1	1	2	3	4	4	3	3	5	0	4	2	5	5	4	4	5	5	5	5	5	5	4	1	2	2	2	3	2	3	1	2	2	2	4	2	3	5	5	5
449	1	2	2	4	3	1	2	3	2	6	1	5	2	1	1	2	1	1	2	1	2	2	2	1	2	1	2	1	2	2	4	1	3	1	1	1	2	2	4	4	5
450	1	2	2	3	3	3	1	3	4	11	0	5	4	5	3	3	4	5	5	4	2	2	5	2	3	3	3	4	4	5	4	1	1	1	1	1	1	5	4	4	5
451	1	2	2	3	3	1	2	3	3	9	0	5	4	2	3	4	4	3	2	3	3	5	3	3	4	5	4	4	4	2	3	4	5	5	2	5	2	4	5	3	5
452	1	1	1	2	3	2	1	2	3	9	0	3	4	3	2	2	2	4	3	2	3	3	4	1	4	1	2	3	1	3	1	2	1	1	1	1	1	4	3	2	4
453	1	2	2	2	3	3	3	3	4	9	0	5	1	2	4	2	2	3	2	1	4	3	4	1	2	3	3	4	3	2	4	3	4	3	3	1	2	2	3	4	1
455	1	2	1	1	3	3	1	1	3	6	0	4	5	3	3	4	5	5	4	4	5	4	3	4	4	1	2	2	5	4	3	1	2	2	1	1	1	3	3	3	4
456	1	2	2	3	3	3	1	2	2	11	0	4	4	4	2	4	3	3	2	3	4	4	2	3	1	1	1	3	2	4	3	3	1	1	2	1	1	2	2	3	3
457	1	2	1	3	3	4	3	3	1	2	0	5	3	2	3	3	3	5	4	3	2	2	2	4	1	3	1	1	4	4	5	1	2	1	1	1	1	3	5	3	4
459	1	2	2	3	2	2	2	2	2	5	0	4	2	1	2	1	2	3	2	1	1	1	2	4	4	3	4	4	2	1	3	4	3	4	2	4	3	4	1	2	2
460	1	2	1	3	3	2	3	2	3	3	0	3	2	2	5	3	3	2	4	2	4	1	2	3	2	4	4	2	3	4	3	2	1	2	1	1	1	5	5	5	5
461	1	2	1	1	3	2	1	3	3	1	0	5	4	4	4	3	4	3	4	4	4	5	4	4	1	1	2	3	5	4	2	2	2	1	1	1	1	4	4	5	5
462	1	1	1	5	2	2	1	1	3	11	0	2	1	2	2	2	2	1	1	1	1	2	3	1	5	5	4	5	5	4	3	4	5	4	5	5	5	3	3	2	4
463	1	2	1	1	3	2	1	2	2	12	0	4	1	2	2	4	2	3	3	1	4	2	5	2	2	2	1	3	2	2	2	3	5	2	4	4	5	5	5	5	5
465	1	1	1	4	2	2	1	2	1	1	0	2	3	4	4	4	1	5	2	3	4	2	4	5	4	5	5	4	2	3	2	3	1	4	2	2	4	4	1	1	3
467	1	2	1	3	3	3	4	4	3	11	0	3	3	1	3	2	1	2	3	3	2	3	3	2	2	3	1	4	4	4	2	1	1	3	2	1	4	5	4	4	5
468	1	2	1	2	2	3	1	3	3	9	0	4	5	4	2	2	2	4	5	3	4	4	3	2	3	2	4	2	5	5	5	2	2	2	1	1	2	4	3	2	2
469	1	2	2	2	3	1	2	3	3	1	1	2	1	2	1	1	1	1	3	1	1	3	1	1	3	4	1	5	3	4	3	2	3	2	3	2	4	4	4	3	4
470	1	1	3	2	2	2	1	2	4	6	0	1	5	4	4	3	4	4	5	2	3	4	4	4	1	3	3	2	3	2	4	4	4	4	5	5	2	5	5	5	3
471	1	2	2	2	3	3	1	3	3	8	0	5	5	2	4	3	4	5	4	5	5	3	4	5	1	1	1	1	5	3	4	1	1	1	1	1	1	5	5	4	5
472	1	1	2	2	3	1	4	3	1	7	0	4	4	4	4	5	4	4	3	3	5	3	4	5	2	3	2	3	4	3	2	3	3	3	4	4	1	4	5	4	3
473	1	2	1	2	2	4	2	4	1	12	0	5	4	4	3	4	2	3	4	4	2	2	2	1	1	1	2	1	5	4	4	1	2	1	1	2	2	3	3	4	2
474	1	2	1	2	3	1	2	2	2	9	0	4	4	5	3	1	4	4	5	3	4	1	3	3	1	3	2	2	3	4	4	2	3	2	2	3	2	3	3	4	4
475	1	2	2	2	2	3	2	2	3	9	1	4	1	4	2	1	5	2	3	2	2	4	1	2	4	4	3	2	4	1	4	4	5	5	3	4	5	1	2	3	1
476	1	2	1	3	3	2	2	2	3	5	0	4	3	3	1	1	5	3	3	2	4	3	1	2	2	3	1	4	2	3	3	4	1	4	3	5	2	3	4	4	5
477	1	2	1	3	3	2	2	2	2	2	0	5	2	4	3	3	1	3	1	2	3	2	3	4	2	2	2	1	3	3	1	1	2	2	2	1	1	3	2	3	1
478	1	2	1	3	3	2	3	2	1	7	0	5	4	5	5	1	2	4	3	3	4	5	2	2	3	2	3	3	3	5	3	1	2	1	1	1	1	1	4	2	3
479	1	1	1	3	3	2	1	2	4	11	0	4	2	1	1	1	1	4	1	2	3	1	2	1	2	5	5	4	3	2	3	5	4	5	5	5	5	2	4	1	3
480	1	2	1	2	2	4	1	1	2	9	0	4	2	3	1	2	3	1	2	3	1	1	1	2	2	1	2	4	2	2	5	1	1	1	1	2	1	2	2	3	1
481	1	1	2	5	3	1	1	3	1	5	0	3	1	1	1	3	4	2	1	2	1	1	2	1	5	2	2	2	3	4	3	4	1	2	3	2	4	3	5	2	4
482	1	1	1	3	2	3	1	4	3	12	0	1	3	1	5	4	3	2	2	4	4	2	5	5	2	3	3	1	5	5	4	1	1	1	1	2	1	2	4	5	4
483	1	2	1	2	1	2	2	4	1	2	0	3	2	4	2	4	3	5	5	4	5	4	2	2	3	4	5	5	2	2	2	5	1	1	4	3	2	5	4	5	4
484	1	1	2	3	3	3	2	1	3	11	0	2	2	3	3	4	3	1	3	2	3	1	2	4	3	3	2	3	2	1	1	4	5	4	4	4	4	2	2	3	4
485	1	2	2	3	3	4	2	2	3	3	1	5	1	2	2	1	2	2	1	2	1	2	1	3	3	2	3	1	4	5	5	1	2	1	2	2	2	5	5	5	5
486	1	1	1	2	3	3	1	3	3	9	0	4	4	1	4	3	1	4	5	5	3	5	1	3	1	4	3	1	3	4	4	2	2	2	5	1	4	1	2	4	3
487	1	2	1	3	3	3	2	2	3	6	1	3	3	4	2	3	1	5	1	3	1	5	5	3	4	1	1	2	4	4	2	1	1	1	1	1	1	5	5	4	4
488	1	2	1	3	3	2	3	2	3	6	0	5	4	4	4	3	1	3	4	3	3	1	3	3	3	2	2	2	2	2	1	2	4	4	5	3	2	4	5	2	3
489	1	1	2	2	3	2	1	2	3	9	0	4	1	2	1	1	2	3	1	2	3	1	2	1	5	4	4	5	2	4	3	4	1	4	4	3	3	1	1	1	1
490	1	2	1	2	3	3	1	2	3	4	0	5	2	5	2	5	2	3	2	3	1	3	3	1	3	3	2	1	4	2	5	1	3	3	3	3	3	5	3	4	1
491	1	1	1	3	3	1	1	1	3	12	0	1	2	3	3	3	1	4	4	4	4	4	4	4	4	5	3	4	3	1	2	4	2	2	4	4	4	1	3	3	1
493	1	1	1	3	3	2	4	1	1	12	0	2	1	2	2	1	3	1	2	1	2	2	4	1	3	5	3	2	3	5	2	4	4	4	2	5	4	2	3	4	5
494	1	2	1	2	3	3	1	3	3	10	0	5	4	1	3	2	2	4	4	3	4	4	3	2	4	4	4	4	3	5	5	2	3	5	2	2	3	4	5	3	4
495	1	1	2	1	3	2	1	3	3	12	0	2	3	1	2	2	4	4	2	4	4	2	1	3	1	1	2	1	5	5	3	1	3	1	1	2	1	2	4	4	2
496	1	1	1	4	3	1	1	4	3	8	0	1	1	1	4	1	1	3	2	3	1	4	1	5	3	4	4	3	2	4	4	2	5	2	2	3	1	2	3	3	2
497	1	1	2	1	3	3	2	2	2	1	0	2	1	1	2	3	1	1	1	1	2	2	3	2	3	2	1	3	4	2	3	3	5	1	2	4	5	4	3	4	3
498	1	2	2	1	2	2	1	4	3	6	0	5	3	3	1	2	5	2	1	1	2	1	1	2	3	1	1	2	3	2	3	1	1	1	2	1	1	1	1	2	2
499	1	2	1	3	2	1	1	2	2	1	1	5	3	2	4	3	4	1	1	2	3	4	1	5	2	2	1	1	5	4	3	3	1	2	4	5	1	4	4	2	3
500	1	1	1	1	2	3	1	4	3	7	0	1	4	2	4	2	2	3	2	5	1	2	3	3	1	1	2	1	4	4	4	1	3	1	1	1	1	1	3	3	3
501	1	1	1	2	2	2	3	2	3	5	0	4	1	2	2	1	3	1	3	2	1	1	2	1	3	4	2	4	2	3	3	5	4	5	5	5	5	2	2	1	1
502	1	2	2	1	3	3	1	4	3	1	0	1	4	4	3	4	3	4	4	3	2	4	4	3	2	1	1	1	4	3	4	2	1	2	4	4	1	3	4	3	4
503	1	2	2	3	3	2	2	2	2	9	1	4	2	2	1	2	2	1	1	3	1	2	2	2	4	2	2	2	4	5	4	1	1	1	1	3	2	4	5	5	5
504	1	2	2	2	3	3	1	3	2	9	0	4	1	1	1	2	1	1	1	2	1	3	2	2	1	4	5	4	4	4	3	3	4	2	4	4	4	4	5	3	2
505	1	1	1	2	3	3	1	2	2	12	1	1	4	4	2	5	4	4	5	4	4	4	5	2	3	4	4	2	2	1	2	2	2	4	4	3	5	2	2	2	1
506	1	2	1	2	3	4	1	3	3	9	0	3	2	2	2	1	3	1	1	2	3	1	2	4	3	1	2	2	3	4	2	2	3	3	1	1	1	1	3	2	3
507	1	1	2	1	3	2	1	4	2	6	0	3	2	2	2	4	2	2	3	3	2	1	1	3	3	3	3	5	3	2	1	5	5	5	4	4	4	1	1	1	2
508	1	2	1	3	3	2	1	3	4	12	1	5	1	1	1	1	2	1	2	2	1	1	2	1	1	1	1	1	4	3	4	1	2	2	2	2	3	5	4	5	2
509	1	2	1	3	3	4	1	4	4	12	1	4	2	2	3	1	1	4	2	5	5	3	3	2	1	2	1	1	4	5	4	2	2	1	1	1	1	5	5	4	5
510	1	1	1	2	3	4	1	2	1	9	0	1	2	5	4	4	4	4	4	4	5	4	4	1	3	5	2	4	4	1	2	3	3	4	1	1	1	3	1	3	2
511	1	1	1	2	2	2	1	3	3	6	1	3	3	4	3	3	3	4	3	2	4	1	1	3	1	2	3	1	3	2	4	1	3	3	2	1	1	1	4	3	4
512	1	2	1	1	3	3	1	1	3	2	0	4	5	2	5	3	5	4	5	3	5	4	4	4	3	2	2	2	5	3	2	1	1	4	1	2	2	5	4	4	5
513	1	1	1	1	3	2	2	3	3	6	0	4	3	4	1	5	5	5	5	4	3	2	5	4	2	1	1	2	5	4	4	3	3	4	1	1	3	4	3	2	2
514	1	1	2	3	3	2	4	2	1	12	0	1	1	2	1	2	1	1	1	1	1	1	2	2	4	4	3	2	1	3	1	2	3	3	5	4	5	1	2	1	2
516	1	2	1	1	3	2	1	3	2	12	0	2	5	5	5	5	5	5	5	5	5	5	5	5	1	2	2	4	4	4	3	1	1	1	1	1	1	5	5	5	5
518	1	1	2	1	3	3	2	1	3	2	0	1	1	2	1	5	1	1	2	2	1	1	2	3	1	1	1	1	1	3	3	3	1	1	1	1	2	3	5	2	5
519	1	1	2	4	2	3	2	2	3	12	0	3	2	3	2	3	4	4	1	1	2	3	3	1	1	2	2	3	3	3	4	1	1	1	3	1	1	1	2	3	2
520	1	1	1	2	2	1	3	1	4	8	0	1	4	4	3	3	4	2	2	4	4	5	2	4	5	4	5	3	1	4	2	3	2	4	3	2	4	2	3	2	1
521	1	1	1	2	3	1	1	1	3	8	0	3	1	2	3	2	3	1	1	1	3	1	1	1	3	2	2	4	2	4	4	4	3	1	5	3	3	2	2	1	5
522	1	2	1	2	3	3	1	4	1	6	0	4	2	4	4	1	3	1	2	3	4	1	4	1	4	4	4	4	3	3	1	3	3	2	2	1	2	5	4	3	5
523	1	2	1	4	3	4	3	1	3	11	1	4	4	5	4	5	4	5	5	2	4	3	4	1	2	3	3	1	5	4	5	3	3	4	2	2	3	5	5	5	5
524	1	2	2	2	2	2	1	2	3	1	0	1	5	4	5	5	5	5	4	4	5	4	5	5	1	1	2	1	5	5	5	1	1	1	4	1	1	5	4	3	5
525	1	1	1	1	2	1	3	3	2	9	0	4	2	3	2	3	2	3	1	2	3	1	3	2	4	1	4	3	5	5	5	1	2	2	4	3	3	4	3	4	1
526	1	2	3	1	3	1	1	2	3	6	1	2	1	1	4	2	4	2	2	1	4	4	3	3	2	2	1	1	4	5	4	4	2	5	2	4	4	5	3	4	4
527	1	2	1	1	2	1	3	2	3	1	0	4	2	2	1	2	2	2	4	2	2	3	3	1	1	2	1	2	4	4	3	4	2	4	4	3	3	2	2	2	4
528	1	2	2	3	2	2	1	3	1	5	1	5	5	5	5	5	4	5	5	3	4	2	5	5	2	4	4	1	4	4	3	3	2	1	1	2	1	5	5	5	5
529	1	1	2	2	2	3	1	3	3	11	0	1	2	2	3	1	2	3	2	3	3	2	2	1	5	3	3	5	1	4	1	4	4	5	5	5	4	1	2	4	2
530	1	2	1	5	2	4	2	3	1	8	1	4	2	2	2	2	4	3	3	2	3	3	3	2	2	2	3	3	3	4	2	2	1	1	1	1	1	5	5	5	5
531	1	1	1	2	3	3	3	2	1	6	1	1	5	5	3	5	4	5	5	3	4	4	5	4	3	2	3	2	5	4	5	4	2	2	4	3	1	4	5	3	5
532	1	2	2	3	3	2	1	3	2	9	0	4	5	2	4	5	4	3	5	3	5	3	4	3	2	3	2	3	3	4	1	2	1	1	5	3	1	3	2	2	4
533	1	2	2	4	2	1	2	2	3	11	0	5	2	1	2	2	3	3	1	1	1	1	3	3	3	1	4	4	4	4	3	3	5	4	4	3	4	1	2	5	3
535	1	1	1	3	3	4	3	2	3	8	0	1	4	1	4	2	5	5	4	4	2	2	4	4	3	3	2	2	3	3	3	3	2	5	1	3	4	2	1	3	2
536	1	2	2	3	2	2	4	3	2	1	0	2	2	2	4	4	2	2	4	1	1	2	1	4	3	1	1	3	1	2	1	1	2	2	1	3	2	2	2	3	1
537	1	2	1	3	2	2	2	3	2	5	1	5	3	4	2	3	4	2	2	2	2	4	2	2	1	2	2	2	5	5	2	1	1	1	1	1	1	5	5	3	4
538	1	1	1	4	3	4	1	3	2	10	0	5	2	4	4	3	5	3	4	5	4	4	3	4	4	3	1	3	4	5	4	1	2	1	1	2	2	2	4	5	5
539	1	2	2	4	2	3	1	3	1	12	0	5	3	5	4	5	4	4	4	5	5	4	5	5	1	1	3	3	4	4	1	3	1	1	1	2	2	5	5	3	5
540	1	1	1	2	3	2	1	2	3	1	0	4	1	1	2	3	3	2	1	2	1	2	1	4	5	3	4	3	2	1	1	1	4	4	5	2	3	2	1	3	4
541	1	1	2	3	3	3	2	4	2	6	0	1	3	2	4	3	4	4	4	4	2	2	4	3	3	4	3	2	1	1	1	4	5	4	2	4	4	2	3	1	1
543	1	1	1	4	3	2	4	3	2	6	0	1	4	4	2	3	2	3	5	3	4	2	4	3	1	4	2	2	5	3	4	1	1	1	1	1	1	3	3	3	1
545	1	2	1	2	3	2	1	2	3	5	0	5	1	1	1	1	2	1	1	1	5	1	1	5	4	4	5	4	5	4	3	1	3	1	1	1	2	2	3	3	2
546	1	2	2	2	3	4	1	3	2	8	0	5	2	3	4	5	4	3	2	3	4	3	3	3	2	2	2	1	4	5	5	1	1	1	1	1	1	2	3	3	2
547	1	1	2	2	2	3	3	2	2	8	0	1	3	5	3	2	4	3	4	5	3	4	3	3	3	2	4	3	5	5	3	1	1	2	1	1	2	3	2	3	3
548	1	2	3	1	1	3	2	3	1	9	1	5	1	2	3	1	4	1	1	1	1	5	1	1	2	4	2	2	3	4	2	1	1	2	3	2	1	5	5	3	3
549	1	2	1	1	3	3	1	2	3	6	1	4	1	2	2	3	3	1	2	4	1	1	1	1	1	3	2	1	4	2	3	2	2	1	3	4	4	4	5	3	5
550	1	1	2	1	3	2	4	2	3	12	0	4	3	1	3	3	3	2	5	3	4	4	4	1	3	2	3	4	3	5	5	5	4	5	3	4	4	2	1	4	3
551	1	1	2	4	3	4	1	3	3	9	0	2	1	3	3	3	2	4	3	2	4	1	3	2	1	1	2	1	5	5	5	3	3	2	4	1	2	4	3	3	4
552	1	1	1	3	3	1	1	2	3	5	1	2	2	2	1	1	2	1	2	3	1	2	2	5	4	4	4	4	2	5	2	3	5	4	3	4	1	4	4	3	1
553	1	2	1	3	3	3	1	2	1	1	0	4	5	1	3	3	5	4	1	3	4	3	5	1	1	1	5	1	3	3	5	3	2	1	2	1	1	5	5	5	5
554	1	2	2	3	2	4	3	3	2	7	0	5	1	1	3	1	1	3	1	2	2	3	2	2	1	1	3	2	2	2	5	5	5	4	3	2	4	2	1	4	3
555	1	2	1	1	2	1	3	3	1	11	0	4	1	1	1	3	1	2	3	2	2	1	2	2	3	2	2	4	3	3	4	2	3	2	1	3	4	3	4	4	3
556	1	1	1	3	3	3	2	3	3	11	1	2	2	4	4	4	2	3	4	3	3	4	4	3	2	1	2	1	2	3	2	2	5	1	2	2	4	1	2	2	4
557	1	1	1	1	2	3	1	1	4	9	1	1	1	1	4	2	3	2	1	1	3	2	2	1	5	4	5	2	1	3	3	5	5	5	5	4	4	2	2	3	1
558	1	2	1	2	3	2	1	2	3	5	0	3	5	4	5	3	4	4	3	5	5	2	5	5	3	1	1	1	2	4	1	2	1	1	2	1	2	3	4	3	4
559	1	2	2	3	3	1	4	2	1	11	1	5	2	2	3	2	4	3	3	4	2	4	1	3	2	1	2	1	2	4	2	2	1	1	3	1	2	4	4	4	5
560	1	1	2	3	3	3	1	3	1	8	0	2	5	5	4	5	4	4	5	5	4	5	3	4	4	4	4	3	2	4	2	2	1	2	2	1	1	4	5	5	4
561	1	2	1	2	2	3	1	4	2	6	0	5	2	1	2	2	4	2	2	2	2	2	2	1	4	3	4	2	4	4	5	2	3	4	5	4	2	4	5	4	1
562	1	2	1	1	3	3	2	3	2	9	0	3	1	1	1	1	1	2	1	1	1	1	1	1	3	2	1	2	4	3	3	4	5	2	2	4	2	4	4	5	3
563	1	2	1	1	3	2	1	3	4	12	0	4	4	3	2	4	2	4	3	4	3	3	2	4	2	1	2	2	5	4	5	2	3	1	4	2	1	5	4	4	3
564	1	1	1	2	3	3	2	2	2	9	0	1	4	4	3	4	1	3	5	3	3	4	3	3	3	5	3	4	3	4	4	4	1	4	1	2	3	4	5	4	5
565	1	1	1	4	2	2	3	3	4	9	0	4	5	3	1	3	2	3	4	1	2	2	2	3	5	4	4	5	3	5	5	5	4	5	5	4	5	4	5	1	4
566	1	2	2	1	2	2	1	3	1	11	0	3	2	3	2	4	2	4	4	4	1	3	2	4	1	1	1	3	5	4	4	3	1	1	1	1	1	3	5	3	5
567	1	2	1	2	3	2	1	1	2	6	0	3	2	4	1	2	1	2	2	1	1	1	1	1	2	3	3	1	3	4	5	3	2	3	4	3	5	3	5	5	4
568	1	2	2	2	3	3	1	3	4	5	0	3	4	1	5	1	2	4	2	2	1	4	1	2	1	1	1	1	4	4	2	3	3	1	1	1	2	5	5	3	2
569	1	2	1	2	3	2	1	2	3	6	1	5	4	4	4	3	4	4	4	3	2	4	4	3	2	1	2	2	4	2	5	2	2	1	4	1	1	1	2	3	2
570	1	1	2	3	3	4	3	1	2	2	0	2	3	4	4	2	2	3	2	3	4	4	4	4	3	1	4	4	2	2	3	3	5	5	5	5	4	1	2	1	1
571	1	1	2	1	3	4	1	3	4	6	0	2	1	4	1	3	2	1	3	3	2	2	3	3	5	4	5	3	4	3	4	2	1	2	3	2	2	2	3	4	1
572	1	2	2	2	3	3	1	2	1	6	0	5	3	4	3	1	1	4	2	4	3	3	2	4	3	3	5	2	3	4	4	1	1	1	3	1	1	2	2	3	1
573	1	2	1	2	2	2	1	2	2	1	0	5	1	2	1	3	4	3	4	3	2	4	4	4	2	1	1	2	5	4	4	1	4	1	3	2	2	4	4	2	3
574	1	1	2	3	3	2	3	3	3	1	1	4	4	4	4	4	2	3	3	5	5	5	4	5	3	1	1	3	3	1	4	1	4	2	4	3	2	4	3	5	5
575	1	1	1	2	3	2	1	3	1	8	0	1	2	4	5	4	5	4	5	2	4	2	5	3	4	2	1	1	3	1	3	2	4	2	1	3	4	2	3	3	2
576	1	2	2	3	3	2	1	2	1	1	0	2	3	4	3	2	4	3	1	4	4	5	4	4	1	1	1	3	4	4	5	1	2	1	1	1	1	4	3	5	4
577	1	1	2	2	1	2	1	3	3	9	0	2	2	1	2	2	1	1	1	1	1	3	3	3	4	5	4	3	4	3	2	1	2	3	2	2	1	1	1	2	5
578	1	1	2	3	3	2	2	3	2	11	0	2	4	4	5	3	5	4	5	5	5	5	5	5	1	3	2	1	4	4	3	2	3	2	2	2	1	5	5	5	5
579	1	1	2	1	3	1	2	3	4	6	1	3	2	3	2	2	3	2	2	3	2	3	2	4	3	5	5	5	2	1	1	4	1	4	5	3	2	3	3	5	4
580	1	1	1	2	3	2	1	3	2	9	0	3	1	5	3	3	1	2	3	1	1	1	2	3	3	3	2	2	2	1	3	5	5	4	5	5	5	1	3	1	1
582	1	2	2	4	3	1	4	3	1	4	0	4	3	2	2	3	5	4	3	5	4	4	4	3	1	1	1	1	4	5	5	1	1	1	1	2	1	3	3	3	5
583	1	1	1	5	2	3	1	2	3	11	0	5	3	3	2	2	3	1	1	1	1	1	3	3	3	2	4	2	1	2	1	4	2	3	5	3	4	1	1	2	1
584	1	2	1	2	1	1	1	4	2	2	1	5	1	3	1	1	2	1	1	1	3	2	2	2	3	2	2	2	2	1	4	2	5	5	4	3	4	3	2	1	3
585	1	2	1	4	3	1	3	2	4	11	0	5	4	2	2	4	3	3	1	2	4	1	3	1	1	3	5	5	4	2	5	2	4	5	2	3	3	5	5	5	5
586	1	2	1	2	3	2	1	3	1	7	1	4	5	5	3	5	3	5	4	3	5	5	4	2	4	3	2	3	4	4	3	3	1	4	1	2	2	5	5	4	5
587	1	1	2	1	3	3	2	3	1	10	0	2	2	1	2	2	2	2	3	3	2	2	1	2	1	1	1	1	4	3	3	2	5	4	2	2	2	4	3	1	2
588	1	2	2	2	2	1	1	4	1	5	0	3	3	5	2	4	4	4	2	2	4	1	2	2	2	1	3	1	1	2	1	2	2	2	2	1	4	3	4	3	2
589	1	1	2	2	1	2	1	3	1	6	1	1	3	4	2	4	3	1	2	2	3	2	2	3	3	5	4	4	3	1	3	2	1	5	2	2	4	2	1	3	1
590	1	2	1	3	3	3	1	1	3	2	1	5	1	1	1	2	2	1	1	1	1	1	1	1	2	1	2	2	3	2	4	3	1	3	1	2	4	1	2	1	2
591	1	2	1	2	3	3	1	1	3	12	0	5	2	3	1	3	3	2	2	1	5	3	2	3	1	2	1	1	5	5	5	1	1	2	1	1	1	4	3	5	4
592	1	1	1	4	3	3	1	2	2	1	0	2	2	4	4	3	1	1	1	3	2	4	2	5	2	2	3	2	1	2	2	2	4	2	4	2	2	4	1	3	2
593	1	2	2	2	3	3	1	4	3	12	0	2	3	2	2	5	2	3	5	4	2	2	4	4	2	3	3	4	2	4	4	1	2	3	1	1	1	2	4	2	1
594	1	2	2	2	3	1	1	2	4	5	0	5	2	3	3	2	1	2	2	3	3	1	3	3	3	4	2	1	5	5	2	2	1	3	1	1	1	1	5	3	2
595	1	2	1	3	3	3	4	2	1	6	0	5	3	5	1	1	4	2	1	2	2	3	1	2	4	2	4	3	1	3	4	4	3	2	1	3	2	4	1	2	4
596	1	1	2	2	2	1	1	4	2	1	0	1	3	2	3	4	3	2	4	4	4	2	2	4	5	1	4	3	1	1	1	1	1	2	2	3	1	4	4	3	1
597	1	2	2	2	2	1	1	3	1	1	1	5	3	2	2	4	4	3	5	5	4	3	5	4	4	3	2	4	3	4	2	1	1	2	2	4	1	4	2	5	2
598	1	1	2	2	3	2	1	3	1	6	0	3	4	2	3	2	3	3	4	2	2	3	1	4	5	4	2	2	2	2	1	4	2	1	3	4	3	4	2	4	3
599	1	1	2	3	2	3	1	2	3	6	0	1	3	2	1	2	2	4	4	1	4	3	1	2	3	4	3	3	2	3	1	3	3	1	3	1	2	4	4	5	4
600	1	1	2	2	3	1	1	3	2	7	0	1	2	2	1	4	5	4	2	4	3	2	3	5	2	3	2	2	5	4	3	1	1	4	2	4	3	2	1	2	1
602	1	1	1	1	3	1	3	4	2	6	1	1	4	5	4	4	5	3	4	4	4	5	5	5	3	4	3	3	2	3	2	5	2	1	4	2	4	3	2	1	3
603	1	1	1	2	3	2	4	1	3	5	0	2	3	5	3	3	3	3	4	2	3	4	4	2	1	1	1	2	5	5	5	1	1	1	1	1	1	5	5	5	5
604	1	1	2	2	2	2	1	2	4	11	0	5	1	2	2	2	2	2	1	1	1	2	1	4	4	5	2	4	4	4	4	3	3	4	4	2	2	3	1	2	4
605	1	1	1	1	3	3	1	3	4	6	1	2	5	3	4	4	5	5	4	4	5	5	4	4	2	3	3	4	5	3	4	4	4	2	4	4	3	4	5	2	5
606	1	1	2	3	2	2	1	1	4	12	0	2	5	5	4	2	4	5	5	5	5	3	5	3	2	4	2	2	3	4	4	2	1	3	1	1	2	3	4	3	4
607	1	2	1	4	3	3	1	1	4	8	1	3	1	4	3	5	2	1	2	2	1	2	2	3	4	4	3	5	1	2	1	4	5	4	5	5	4	3	1	2	2
608	1	2	2	2	2	2	1	1	1	5	0	3	1	1	2	1	2	1	2	4	2	1	2	3	1	1	2	1	5	5	4	3	5	2	2	3	1	4	4	5	3
609	1	2	1	4	3	2	4	1	3	9	1	1	3	3	5	3	5	2	2	3	4	2	5	4	3	3	2	5	5	5	5	2	2	1	3	3	1	2	2	2	4
610	1	2	1	2	3	3	1	3	2	6	1	4	2	1	3	5	2	2	1	2	1	2	1	1	1	2	3	2	4	4	2	4	4	2	4	4	2	3	2	4	2
611	1	2	2	2	3	4	1	3	1	8	0	5	4	2	3	2	3	4	2	2	1	3	3	2	1	1	1	1	4	2	5	4	4	4	2	1	4	5	5	4	5
613	1	1	1	2	2	2	2	2	2	1	0	1	3	4	4	5	2	4	5	3	3	1	3	1	4	2	4	3	1	1	3	2	4	4	4	3	3	1	1	3	3
614	1	2	1	4	3	2	1	2	3	1	1	5	5	3	1	4	4	5	5	5	3	3	3	4	4	2	2	1	2	1	3	2	3	2	5	5	4	3	2	4	5
615	1	1	2	1	3	4	3	2	3	9	0	1	4	1	5	5	4	5	4	3	5	5	4	3	5	5	5	3	1	1	2	1	2	2	1	3	3	5	3	4	3
617	1	2	2	3	2	2	1	2	2	11	0	5	4	4	2	4	3	4	4	2	4	4	3	5	1	2	1	1	3	3	2	3	2	1	2	1	1	5	5	5	5
618	1	1	1	4	3	1	2	4	2	1	0	4	2	4	4	4	5	4	5	3	2	4	3	5	5	4	4	5	2	1	4	1	5	3	3	3	4	2	1	3	3
619	1	2	2	3	3	2	4	2	4	12	1	5	1	1	3	1	1	1	1	1	1	2	2	1	2	1	4	3	4	2	1	3	4	4	3	3	4	3	4	2	5
621	1	1	2	4	3	2	3	2	1	6	0	4	3	2	5	4	5	3	2	2	3	1	2	2	1	4	3	3	5	5	5	2	2	4	3	2	2	3	3	4	2
623	1	1	1	4	3	2	2	2	2	2	0	1	4	1	4	4	2	4	3	2	2	2	3	1	1	2	3	4	4	4	2	2	1	1	1	1	2	2	4	3	4
624	1	1	1	1	2	1	1	1	2	12	1	1	4	3	2	5	2	3	1	1	3	4	5	4	2	4	1	2	2	1	1	2	3	4	4	3	5	5	5	5	3
625	1	2	2	3	2	4	1	2	2	1	0	5	2	2	1	4	2	3	5	4	4	2	3	5	2	1	1	2	4	4	5	1	1	1	1	1	1	5	4	5	5
626	1	2	2	3	3	4	1	2	3	11	1	5	4	4	3	3	5	5	5	5	5	5	5	3	2	4	4	2	5	5	5	1	2	1	1	1	1	5	4	4	5
627	1	2	1	1	3	2	4	2	1	11	0	5	5	1	5	4	4	4	3	3	3	4	4	4	4	3	2	2	3	3	1	1	3	1	5	4	3	3	3	2	1
628	1	1	2	4	3	3	1	2	1	1	0	2	1	1	2	2	3	2	4	2	3	1	2	1	3	5	2	4	1	3	2	2	2	4	3	4	4	1	2	1	2
629	1	1	1	2	3	3	1	4	2	6	0	1	4	2	1	2	3	1	3	4	1	1	2	2	5	4	1	4	1	2	4	3	5	4	4	5	4	2	4	4	4
630	1	1	1	1	3	3	1	2	4	8	0	2	4	5	5	2	4	4	4	4	2	3	4	3	2	4	2	2	1	4	1	4	3	4	4	2	4	3	1	3	3
631	1	1	1	1	3	3	2	2	3	1	1	5	4	4	3	4	2	5	2	4	3	3	2	5	1	1	1	1	3	3	2	4	3	1	4	3	3	4	5	1	1
632	1	2	2	4	3	3	2	4	4	3	0	5	3	4	2	3	1	3	3	1	3	3	4	1	2	1	1	1	2	2	1	1	2	2	1	1	2	5	4	5	5
633	1	2	2	4	3	3	1	4	2	11	1	5	4	5	4	4	3	5	5	5	5	5	5	4	2	3	2	1	3	3	5	1	1	1	1	1	1	3	5	5	4
634	1	1	1	3	1	4	1	2	3	6	0	3	2	1	1	1	1	1	1	3	2	1	1	1	2	3	1	2	4	4	2	2	3	2	3	4	2	2	2	2	2
635	1	1	1	2	3	3	2	4	4	6	0	1	5	2	3	5	3	4	3	5	3	2	2	2	4	2	4	3	3	2	2	5	4	4	4	4	3	2	3	3	4
636	1	2	1	2	3	3	2	1	3	11	0	4	3	2	1	1	2	2	4	4	2	1	3	1	4	4	5	2	2	3	1	2	1	1	1	2	2	2	2	3	2
638	1	2	2	3	3	4	1	3	2	12	0	3	2	2	3	3	4	3	1	1	1	3	4	3	2	2	2	2	2	3	4	2	2	2	2	3	4	5	5	4	5
639	1	1	2	2	2	1	1	2	3	1	1	1	4	3	4	3	5	5	4	4	5	5	5	5	1	2	3	2	4	4	4	1	4	2	2	2	1	5	5	5	5
640	1	1	2	1	2	3	1	3	3	5	0	4	4	4	2	5	3	4	3	5	3	5	4	1	1	3	5	3	3	3	4	3	3	4	4	2	1	1	3	1	2
641	1	1	1	3	3	2	1	3	1	1	0	4	2	1	1	3	3	2	2	1	2	3	2	2	3	1	2	1	3	1	4	1	1	1	1	1	2	3	3	3	1
642	1	2	2	3	3	2	1	2	4	8	0	4	2	1	2	3	1	1	1	1	1	3	4	1	1	1	1	3	4	4	3	2	1	1	2	3	1	2	4	4	2
643	1	1	2	2	3	2	4	2	1	11	0	1	2	2	2	1	2	3	2	1	1	3	2	1	4	5	3	5	3	4	4	2	5	4	5	4	5	2	4	1	2
644	1	1	2	2	3	2	3	1	3	12	0	5	1	3	2	3	2	3	1	1	3	2	2	1	2	3	4	4	3	2	1	2	3	4	3	4	4	3	3	4	5
645	1	1	1	3	2	1	2	3	3	5	0	1	1	4	1	4	1	1	1	2	1	2	1	1	3	1	3	2	3	1	1	4	4	1	4	4	4	2	2	4	4
646	1	2	1	2	3	4	1	2	2	6	1	5	4	3	4	3	2	3	3	3	5	2	2	5	2	2	1	4	4	4	4	2	1	1	1	2	1	3	3	4	5
647	1	2	1	3	3	1	4	3	3	7	0	4	4	2	4	3	2	3	2	2	2	2	1	1	2	1	1	3	4	5	5	2	1	3	2	3	3	5	4	5	5
648	1	1	1	2	3	3	4	2	1	7	1	3	1	1	1	1	1	1	1	3	1	2	2	2	2	4	4	3	4	2	5	1	1	1	1	1	1	1	3	1	3
649	1	1	1	1	3	2	1	3	3	9	0	3	4	4	1	3	4	4	3	3	5	2	2	5	5	2	1	3	2	1	2	4	3	2	3	5	3	3	1	3	2
650	1	2	1	2	2	2	1	3	2	9	0	5	4	3	2	1	3	4	2	4	4	1	2	2	2	4	3	3	3	4	2	1	1	1	1	1	2	4	4	5	2
651	1	2	2	3	3	1	1	3	4	9	1	5	5	5	4	5	3	4	5	4	5	5	5	4	2	2	1	1	4	5	4	2	3	5	3	1	1	5	4	5	5
652	1	1	1	3	2	2	4	1	2	1	0	4	2	1	3	3	2	1	2	1	1	1	1	1	3	2	2	2	1	1	1	5	4	2	4	5	4	2	2	1	4
653	1	1	1	4	2	3	3	3	3	1	0	3	4	4	3	4	4	5	4	5	3	3	4	4	4	1	4	1	1	1	1	3	2	2	1	1	1	1	1	3	2
654	1	2	2	4	3	2	2	2	4	4	0	3	3	5	5	2	3	3	4	4	5	2	5	4	2	2	4	2	3	2	2	3	2	2	2	2	2	5	5	5	5
655	1	2	1	3	3	1	1	3	3	7	1	3	5	4	4	4	3	4	5	3	4	5	3	4	2	4	1	1	4	3	5	1	1	3	2	1	1	5	5	5	5
656	1	1	2	4	3	2	2	4	3	7	1	1	2	1	4	4	2	3	3	3	4	4	5	3	3	3	3	4	2	4	3	4	1	1	4	3	3	1	4	4	2
657	1	2	1	4	2	2	1	3	3	6	0	5	4	4	5	3	5	5	4	2	5	3	4	5	3	3	4	4	2	1	2	1	1	3	3	3	2	3	1	4	4
658	1	1	1	1	3	2	3	2	4	12	0	2	1	2	1	1	2	2	2	2	1	1	2	1	3	3	4	2	2	1	2	1	4	2	3	1	3	5	5	3	5
659	1	2	2	2	2	1	4	4	3	1	0	5	3	2	4	2	1	1	1	4	2	3	3	2	5	5	5	4	4	2	1	5	3	3	4	5	4	1	2	3	1
660	1	2	1	3	3	2	1	2	2	9	1	5	2	5	4	2	5	1	4	3	3	2	2	5	1	1	1	2	5	5	5	1	2	1	1	1	1	4	4	4	4
661	1	2	2	2	3	4	2	3	2	6	0	3	3	4	5	3	4	4	4	1	4	3	3	2	1	4	4	3	2	2	5	1	1	1	2	2	1	2	3	1	4
662	1	2	1	4	3	2	2	1	3	9	0	3	2	2	4	3	3	3	2	3	2	4	4	1	3	2	4	1	2	2	1	3	2	5	4	4	4	3	5	5	3
663	1	2	1	3	3	3	1	4	1	6	0	4	3	4	2	2	3	4	2	3	4	4	3	2	1	1	1	1	5	5	4	1	1	1	2	1	1	3	4	1	3
665	1	2	2	2	3	2	1	2	2	7	0	5	1	1	3	2	1	1	3	1	1	2	1	2	1	2	2	4	3	5	3	3	3	4	2	4	3	4	4	3	3
666	1	1	2	1	3	1	4	1	4	9	0	2	5	4	2	5	3	2	4	4	4	3	3	3	2	2	3	1	3	3	4	1	2	1	2	1	1	4	4	1	1
667	1	2	1	3	2	4	1	2	2	2	0	2	2	1	2	1	2	1	1	2	3	1	1	1	1	3	2	2	4	2	4	1	5	4	3	3	5	1	1	1	1
668	1	2	1	4	3	1	1	1	2	4	0	5	4	3	2	4	4	5	5	2	2	2	2	5	1	3	5	4	5	5	5	3	4	2	4	3	2	5	5	4	5
669	1	1	1	3	3	1	1	1	1	3	0	2	4	5	5	3	4	3	4	4	3	5	3	3	4	3	1	2	5	5	5	3	1	3	2	1	2	3	4	1	4
670	1	1	1	3	2	1	1	4	1	7	0	1	5	5	5	3	4	5	2	4	4	2	5	3	2	1	2	1	2	2	4	3	3	1	4	1	4	5	3	4	5
671	1	1	1	2	3	3	1	4	3	7	0	2	5	5	4	5	5	4	4	5	4	5	4	5	2	1	3	3	4	3	1	1	1	1	1	1	1	5	3	2	4
673	1	1	2	2	3	2	3	2	3	6	0	4	2	4	2	5	1	3	1	1	1	4	2	2	5	5	5	5	3	5	5	5	5	5	4	5	5	2	3	4	3
675	1	1	2	4	2	3	1	4	2	7	0	2	4	4	3	4	4	3	3	2	5	4	3	5	3	5	1	5	2	1	2	3	2	1	1	2	1	1	3	1	4
676	1	1	2	3	3	1	1	4	3	9	0	3	5	3	4	3	4	4	5	2	3	5	5	3	4	3	1	1	1	2	2	3	3	2	3	3	1	1	4	3	2
677	1	1	2	2	2	1	1	2	3	6	0	1	2	4	4	2	3	4	4	2	2	4	3	3	5	2	1	4	2	2	3	2	1	2	2	2	2	2	3	3	3
678	1	2	2	2	3	3	2	2	3	2	0	3	2	4	2	2	1	3	3	1	2	4	2	4	2	1	2	3	5	5	5	1	1	3	2	3	1	5	5	4	5
679	1	2	1	5	3	2	1	1	1	12	1	5	5	4	3	4	5	5	3	5	5	5	4	5	1	4	4	3	4	3	4	1	4	2	2	1	4	4	3	3	3
680	1	2	1	2	3	1	2	1	2	11	0	5	1	3	3	2	1	2	2	5	2	2	3	1	1	1	3	1	3	3	4	2	1	1	2	3	1	5	5	3	4
681	1	2	2	3	2	3	1	1	3	6	0	2	3	2	3	2	2	4	1	2	2	3	3	3	1	3	4	3	2	3	2	4	1	3	2	2	1	3	3	1	2
683	1	2	1	4	3	3	1	3	1	6	1	3	3	4	1	3	2	1	1	1	2	5	2	3	5	5	5	5	3	4	3	3	3	3	2	5	4	1	3	1	1
685	1	2	2	2	2	4	1	4	2	7	0	3	2	2	3	3	2	4	1	4	4	2	5	1	3	2	5	2	3	1	4	4	1	1	1	2	2	5	3	3	4
686	1	1	2	1	3	3	1	2	3	11	0	1	3	4	4	3	5	2	4	2	4	3	5	5	3	4	5	4	5	5	5	3	2	5	1	4	5	5	5	5	5
687	1	2	2	1	1	3	1	3	3	12	0	4	3	3	4	3	5	3	2	3	1	3	1	4	2	3	5	3	3	4	3	2	3	3	3	3	4	5	5	5	3
688	1	1	2	3	2	3	1	4	3	8	0	3	3	3	2	5	5	4	1	2	1	1	4	2	1	4	1	3	1	4	1	2	3	3	1	2	3	5	5	4	4
689	1	1	3	2	3	4	3	2	2	12	0	3	2	4	2	4	2	4	4	5	3	5	4	4	1	1	3	4	5	5	5	4	5	4	2	5	4	2	2	5	5
690	1	2	1	2	1	1	2	2	1	9	1	4	1	3	1	3	2	2	2	4	1	1	1	3	1	1	2	3	1	5	1	3	3	5	1	4	2	2	5	4	4
691	1	1	2	2	3	3	3	1	3	11	0	3	3	2	3	1	4	3	2	1	2	1	2	4	1	2	3	4	3	4	2	1	2	4	2	2	1	3	2	2	3
692	1	2	2	2	3	2	1	3	4	9	0	5	1	1	2	2	4	1	4	1	2	2	1	4	1	1	1	1	3	2	4	1	1	1	2	1	1	2	5	4	5
693	1	1	1	2	3	1	1	2	4	11	1	5	4	1	3	4	3	3	3	5	2	2	5	3	2	2	3	3	2	4	3	2	1	1	4	3	1	3	3	1	1
694	1	2	2	4	1	2	1	1	4	6	0	3	3	2	1	5	5	3	4	3	3	2	4	5	1	1	1	2	3	1	4	2	3	4	4	3	3	2	5	4	2
695	1	1	2	3	1	1	1	2	1	9	0	2	2	5	4	1	2	3	2	2	5	2	4	2	2	3	1	3	1	5	1	5	3	4	5	3	5	3	5	2	3
696	1	2	1	2	2	3	1	2	4	4	0	4	4	3	5	4	4	5	4	3	3	5	4	5	2	2	1	1	5	5	5	1	1	1	1	1	3	5	3	5	5
697	1	2	2	2	2	1	1	4	2	7	0	4	3	4	5	4	4	3	3	5	3	5	3	4	2	1	2	1	3	4	4	3	1	1	1	1	1	2	3	4	2
698	1	1	1	3	3	2	2	1	4	6	1	2	3	3	5	4	2	4	5	4	3	4	4	4	1	4	4	2	4	5	4	1	2	1	1	1	1	5	5	4	5
699	1	2	2	1	2	1	3	3	2	9	0	4	2	1	3	1	1	2	2	2	1	1	1	2	1	2	5	1	3	5	4	3	5	3	4	4	4	2	3	3	1
700	1	1	1	2	1	3	4	2	1	7	0	2	5	5	4	5	4	4	5	4	4	4	5	4	4	3	3	1	4	3	5	1	1	1	1	3	1	5	4	5	4
701	1	2	2	5	2	3	1	2	3	7	0	2	3	2	2	2	3	5	3	3	4	4	3	2	2	1	2	4	1	1	2	2	3	4	3	2	4	4	4	4	2
702	1	2	1	2	3	1	2	1	4	8	0	5	3	3	2	2	4	3	3	2	1	2	2	3	4	1	2	2	2	4	3	1	1	1	1	2	1	4	5	4	3
703	1	1	1	2	3	2	1	2	2	4	0	1	4	2	5	1	4	2	2	3	2	2	4	3	4	4	3	4	4	5	4	1	1	1	2	2	1	5	3	1	1
704	1	1	1	3	2	1	1	2	4	6	0	2	3	2	2	2	1	1	1	3	2	1	3	4	2	2	2	5	1	2	2	5	4	5	3	2	5	1	1	1	1
705	1	1	2	4	3	3	1	4	3	11	0	1	5	5	5	3	5	5	5	4	5	5	5	5	1	4	1	2	4	4	3	3	4	2	2	1	2	3	5	4	5
706	1	2	2	1	3	3	1	2	1	5	0	5	1	4	2	3	1	3	2	4	4	5	3	5	2	2	4	3	5	4	5	3	1	1	2	2	2	5	5	5	4
707	1	2	1	3	1	2	1	1	3	9	0	3	1	1	2	2	1	2	1	4	2	3	2	1	1	2	2	1	2	2	1	1	4	2	3	1	2	2	2	1	3
708	1	2	2	3	2	1	1	1	2	3	1	5	5	3	3	1	4	1	2	4	3	4	2	3	2	1	1	1	4	5	5	2	3	5	3	5	1	3	4	5	3
709	1	1	1	3	2	1	2	4	4	10	1	5	2	1	1	1	2	3	3	2	4	4	1	2	4	4	2	4	2	2	3	4	5	3	4	5	4	3	2	4	4
710	1	1	1	3	2	2	1	3	4	5	0	2	5	5	3	4	4	4	4	5	4	3	5	4	1	1	3	2	3	5	5	1	1	1	1	2	1	3	2	2	4
711	1	2	2	3	2	1	1	2	2	6	0	5	3	2	4	3	4	3	2	1	3	4	2	4	4	2	3	1	4	4	2	1	2	2	1	3	2	2	5	4	1
712	1	1	1	3	3	3	1	3	2	7	0	4	2	4	3	2	1	1	2	1	1	1	1	2	3	3	3	2	3	2	2	2	4	5	3	4	3	1	1	4	1
713	1	2	2	2	3	2	1	2	3	6	1	5	1	2	4	1	2	1	2	3	3	2	2	2	1	1	1	1	5	5	3	4	3	2	1	1	1	1	4	1	3
714	1	2	2	3	3	4	2	4	3	12	1	2	1	2	3	3	1	2	1	2	4	4	2	3	3	2	3	3	5	3	3	4	3	3	1	2	5	3	4	4	4
715	1	2	1	3	2	1	1	2	2	9	0	4	2	2	4	2	5	3	3	2	5	1	2	2	1	1	1	2	2	1	3	4	1	1	1	1	1	5	4	3	2
716	1	2	2	4	3	1	3	2	4	12	1	4	1	1	1	1	1	1	1	1	1	1	1	1	2	2	5	3	2	1	2	4	4	4	5	3	4	4	1	1	3
717	1	2	3	3	3	2	2	3	2	1	0	4	1	4	3	1	3	2	2	2	1	1	2	1	4	3	2	3	4	3	3	3	4	3	2	5	4	4	4	4	5
719	1	1	1	2	3	2	4	2	4	6	0	4	2	1	4	5	3	4	2	4	4	2	2	3	2	3	2	2	3	4	3	4	3	1	1	3	2	5	2	2	5
720	1	1	2	4	3	3	1	3	3	1	0	3	5	3	4	5	4	3	4	5	5	5	3	5	2	2	2	4	1	2	1	3	2	1	2	2	5	3	2	2	1
721	1	2	2	1	3	1	1	3	3	12	1	2	2	4	2	2	1	3	3	3	3	4	2	2	3	3	3	1	4	4	3	4	3	4	4	5	4	3	4	2	4
722	1	1	1	2	2	2	1	3	3	7	0	1	2	3	3	2	3	2	3	3	2	1	2	1	4	1	4	4	4	4	2	4	3	4	4	4	4	4	4	1	4
723	1	2	1	3	3	3	4	2	3	6	0	5	2	1	2	2	2	2	1	2	1	3	3	2	1	2	1	3	5	4	4	4	2	1	1	1	1	3	4	3	4
724	1	1	2	2	1	3	1	1	1	9	1	1	3	2	2	2	4	2	4	3	3	3	2	2	1	2	2	1	3	3	5	2	1	1	2	1	1	4	4	4	5
725	1	1	2	3	3	2	1	2	1	12	0	1	2	4	3	2	1	2	1	1	1	1	2	2	3	4	4	4	3	1	3	4	5	5	5	5	3	3	1	1	2
726	1	2	1	2	3	3	2	3	2	8	1	5	4	4	1	2	4	4	3	2	3	3	2	4	1	1	1	1	2	2	2	1	1	1	1	2	1	4	4	4	3
727	1	2	2	3	3	3	1	2	2	9	0	4	1	2	1	2	2	1	1	1	2	2	1	2	5	5	5	5	5	4	3	5	3	4	5	3	3	2	4	2	3
728	1	2	2	3	3	1	1	4	3	12	1	5	3	3	1	2	1	2	3	1	1	1	2	2	1	1	2	1	1	2	3	4	3	4	3	3	2	5	4	4	4
729	1	2	2	4	3	2	1	2	2	5	0	4	1	2	3	2	1	3	2	3	3	3	2	2	3	2	3	3	3	3	3	4	3	3	2	3	4	3	2	1	3
730	1	1	1	2	3	1	2	4	3	1	1	2	1	4	1	1	2	2	1	3	5	2	2	2	4	5	2	4	2	2	1	5	4	5	4	4	5	1	2	3	3
731	1	2	1	2	3	3	1	4	3	2	0	4	4	3	4	4	1	3	4	4	5	3	3	3	3	3	1	4	3	4	4	3	3	4	3	2	1	3	4	3	4
732	1	1	1	1	3	2	1	3	1	5	1	3	2	3	2	2	5	3	3	4	2	3	3	1	3	4	2	2	2	4	4	2	4	4	3	1	4	2	1	5	2
733	1	1	1	3	2	2	1	3	3	1	0	3	2	3	3	2	4	4	2	2	3	1	4	3	5	3	5	2	3	1	1	3	4	3	5	5	3	4	5	5	4
734	1	2	1	1	3	2	1	3	1	5	1	5	4	3	4	4	4	5	4	5	5	4	5	4	2	1	1	1	5	4	5	1	1	1	1	1	1	3	4	3	2
735	1	2	1	2	3	3	2	1	3	12	0	3	4	4	5	2	5	2	2	2	4	1	4	2	5	1	3	3	5	3	4	3	1	2	3	1	3	5	5	5	5
736	1	2	2	2	2	2	2	3	3	12	0	3	2	1	1	2	2	2	2	3	1	1	2	5	2	5	3	4	2	2	4	1	1	1	1	2	1	2	1	3	2
737	1	2	2	1	3	1	1	2	3	9	0	4	1	1	1	1	1	1	3	2	1	1	1	1	4	2	2	3	3	3	4	4	5	5	5	2	4	2	3	5	4
738	1	1	1	3	3	2	1	4	2	5	0	2	2	2	1	1	1	2	3	2	2	3	2	1	2	2	3	3	5	3	3	3	4	4	3	4	3	4	5	3	4
739	1	1	2	2	3	2	4	3	1	6	0	3	5	5	5	5	5	4	4	5	4	4	5	4	2	1	2	1	2	2	3	2	4	3	3	1	2	4	4	3	3
740	1	1	2	2	3	3	1	2	2	10	0	1	2	4	3	3	2	3	4	5	5	3	5	3	2	3	2	4	2	2	2	2	4	2	4	2	3	5	4	3	2
741	1	1	1	1	3	3	1	4	3	6	0	3	3	2	5	3	5	2	2	4	4	4	4	4	1	1	1	1	2	2	1	5	2	3	3	1	2	4	5	5	5
742	1	2	1	3	3	1	1	2	3	1	1	5	2	3	5	5	4	5	3	3	4	5	3	5	4	5	4	2	4	2	2	2	3	2	1	1	2	2	4	2	3
743	1	1	1	4	3	2	3	2	3	6	0	1	5	4	3	3	5	5	5	4	4	4	5	4	3	4	5	5	4	1	1	3	5	2	1	2	1	5	5	4	2
744	1	2	1	2	2	2	1	1	2	7	0	5	4	5	4	4	5	3	4	5	2	5	4	2	2	1	2	2	5	5	4	3	1	3	1	1	3	4	4	5	5
745	1	2	1	2	3	2	1	1	1	7	1	2	3	3	2	4	2	3	2	4	2	4	3	3	2	4	3	2	1	2	2	1	2	1	2	1	1	3	4	4	3
746	1	2	1	2	3	2	1	2	3	1	0	3	3	2	2	3	3	3	4	2	2	1	1	3	5	5	4	2	1	1	4	1	2	1	1	1	1	2	4	2	3
747	1	2	2	1	2	4	3	2	2	6	0	5	3	2	2	2	3	2	4	4	2	4	3	4	4	5	2	4	5	2	4	3	1	1	1	1	2	3	3	2	2
748	1	1	1	1	3	2	1	2	3	3	0	3	3	5	1	4	2	2	2	3	2	2	4	2	5	5	5	4	3	1	2	4	5	4	3	4	5	1	4	4	3
749	1	1	3	4	2	3	1	2	3	3	1	2	1	2	2	1	1	3	2	1	1	1	1	1	2	2	2	5	1	1	5	2	3	2	4	3	3	3	2	3	2
750	1	1	3	3	3	2	1	3	1	12	0	2	3	4	5	5	5	4	5	3	4	4	2	4	4	3	5	3	4	3	4	4	3	1	3	1	5	4	5	4	3
751	1	1	2	4	3	2	1	4	2	2	1	2	4	2	5	5	3	1	3	1	4	4	2	3	1	2	3	3	1	1	3	4	1	5	4	2	2	1	3	3	2
752	1	1	1	2	3	3	1	2	4	6	0	2	3	1	4	4	4	4	2	3	3	2	1	3	4	4	5	4	3	4	1	3	5	2	4	3	4	4	1	2	4
753	1	1	1	5	3	3	1	3	1	8	0	3	4	1	3	1	3	2	2	1	2	2	1	2	4	4	2	5	2	3	2	5	4	4	3	4	5	3	2	1	2
754	1	1	1	3	3	1	2	4	2	9	0	3	1	3	1	3	4	1	1	2	2	1	1	1	3	3	2	1	4	3	2	5	2	3	2	3	4	2	5	3	2
756	1	1	1	4	3	1	2	3	3	8	0	1	1	2	2	5	3	3	2	2	3	3	2	4	4	5	3	3	1	1	2	3	1	3	2	2	1	2	1	1	1
757	1	1	1	2	1	2	1	1	2	9	1	4	3	4	5	2	4	2	5	2	5	4	2	5	3	4	4	5	2	1	3	5	5	5	5	4	5	4	4	1	3
758	1	1	2	2	1	4	1	3	3	7	0	3	4	5	4	4	5	5	5	4	5	5	4	5	5	3	5	3	1	4	2	1	1	1	1	1	1	3	1	1	4
759	1	2	1	4	3	2	2	3	4	9	1	5	4	2	1	1	2	1	2	1	2	2	1	1	1	1	2	1	2	2	3	3	1	2	3	3	2	1	2	2	1
760	1	2	1	2	2	2	2	1	4	7	0	3	5	5	4	4	4	5	5	5	4	4	5	4	1	3	1	1	4	4	5	2	1	4	2	3	4	5	5	5	2
761	1	2	1	3	3	2	1	3	3	8	0	3	3	4	3	3	1	2	2	3	2	3	2	1	1	2	2	3	5	4	5	2	4	1	1	2	3	5	5	3	4
762	1	2	1	2	2	3	1	2	3	1	0	5	3	1	1	1	4	3	2	1	1	1	2	1	1	3	2	1	4	2	3	3	1	3	3	3	2	1	2	3	1
763	1	1	2	3	2	3	1	4	3	5	0	5	1	1	2	3	1	2	2	3	3	2	4	1	1	4	2	1	2	3	3	3	2	4	3	2	3	2	2	2	1
764	1	2	1	2	3	1	1	2	3	8	0	5	1	2	1	1	1	1	1	1	2	2	1	2	3	3	4	3	1	1	2	3	3	3	3	4	4	5	5	4	3
765	1	2	2	1	3	3	4	1	2	8	0	4	4	3	5	4	4	4	4	4	4	4	4	3	1	2	3	3	2	1	1	2	1	1	3	3	3	5	4	4	2
766	1	2	1	2	3	2	4	2	2	8	1	3	1	1	2	1	2	3	3	3	1	5	2	3	3	3	1	2	4	5	4	2	1	1	1	3	4	5	4	5	5
767	1	2	2	2	3	2	1	1	3	3	0	5	3	5	2	3	1	4	5	5	2	5	3	5	2	2	2	3	2	4	4	2	1	3	2	1	3	5	5	4	5
768	1	1	2	3	3	2	1	1	1	11	0	3	2	3	2	1	1	1	2	4	1	1	2	3	2	2	1	3	2	3	3	3	5	4	3	1	2	2	5	3	4
769	1	2	1	4	3	2	1	3	1	7	0	5	2	4	2	1	3	2	3	5	4	5	3	1	1	3	2	2	4	4	3	1	1	3	1	2	1	5	5	3	4
770	1	1	2	4	3	2	2	2	1	12	0	1	3	1	2	3	2	4	2	2	4	2	4	2	1	2	1	1	4	2	4	4	2	1	3	2	1	3	5	4	2
771	1	2	1	4	3	2	4	1	4	11	1	3	1	1	5	2	3	3	4	4	2	3	3	3	4	1	4	3	5	5	5	1	1	1	2	1	2	5	5	4	5
772	1	1	2	2	2	2	1	4	2	8	0	2	4	4	3	5	3	5	4	5	5	4	4	4	4	3	2	4	3	2	2	5	2	3	3	2	3	4	4	2	5
773	1	1	1	1	3	3	1	3	3	11	0	1	3	4	4	2	2	4	3	3	4	5	4	5	4	3	5	2	3	4	4	2	2	4	2	4	4	2	2	2	3
774	1	2	2	1	1	2	1	4	2	7	0	5	4	1	1	4	2	3	4	5	2	2	3	1	2	5	5	5	2	1	4	4	2	2	3	2	3	2	1	4	4
775	1	1	1	3	2	2	2	2	3	5	0	2	4	4	4	5	5	4	4	3	4	4	5	2	4	5	3	4	4	4	3	2	4	4	3	2	4	3	2	2	3
776	1	1	1	4	3	3	1	4	2	1	0	4	2	4	2	3	1	1	1	2	4	2	1	1	2	3	3	1	5	2	5	3	5	1	3	1	3	3	4	2	1
777	1	1	1	1	3	2	1	2	1	2	0	2	5	2	2	3	1	3	5	1	2	2	4	1	4	4	5	2	1	1	1	2	4	5	3	2	2	1	1	3	4
779	1	2	1	2	3	2	3	2	2	1	1	5	4	5	4	4	2	4	4	4	3	2	3	5	1	2	1	2	5	5	5	2	4	3	3	1	1	2	4	1	3
780	1	2	2	2	3	3	2	2	1	5	0	4	5	3	5	2	4	5	4	2	4	3	5	5	1	3	2	3	5	4	3	2	1	1	1	1	1	1	4	4	1
781	1	1	2	1	2	3	1	2	3	6	0	4	1	1	2	1	2	2	2	3	2	1	1	1	1	4	2	2	3	4	2	4	5	4	3	5	5	2	3	4	2
782	1	1	1	2	2	3	1	4	3	11	0	1	4	4	4	2	4	3	4	4	3	2	2	2	3	4	2	2	5	2	4	1	1	2	1	2	1	5	5	5	4
783	1	1	1	1	3	3	3	3	3	7	0	1	1	2	1	2	1	1	1	1	2	1	1	1	4	5	4	4	2	4	1	4	3	3	5	4	5	1	3	1	2
784	1	1	1	2	3	3	2	2	3	6	0	1	3	2	4	4	1	3	5	5	3	5	4	4	5	3	4	5	2	1	1	4	5	2	4	3	3	2	5	4	1
785	1	2	1	3	3	3	1	3	3	6	0	2	5	5	5	2	4	3	5	2	5	5	4	4	4	2	4	4	2	4	4	3	1	2	1	3	1	3	2	5	5
786	1	2	2	3	3	2	2	2	4	8	1	4	5	4	5	4	5	4	2	5	5	3	3	4	1	2	3	3	4	5	3	5	5	5	4	3	4	5	2	4	4
787	1	2	1	1	1	2	1	2	3	9	0	5	2	3	4	4	3	4	1	5	3	2	4	3	3	3	4	2	2	3	1	5	4	2	4	4	2	2	2	2	2
789	1	1	1	2	3	3	1	1	3	6	0	1	4	3	4	3	4	3	3	2	4	4	4	4	4	1	3	4	5	1	2	5	5	4	2	4	5	1	3	1	2
790	1	2	2	3	2	2	3	3	3	9	0	5	4	4	1	2	2	4	3	2	4	1	3	1	1	2	2	4	3	4	4	1	1	3	3	1	2	4	4	2	3
792	1	2	1	1	3	2	1	4	1	9	0	5	1	4	3	2	1	5	4	4	3	4	2	3	3	1	1	3	4	4	4	2	1	4	4	3	4	5	4	5	5
793	1	2	2	1	3	1	1	3	1	6	0	5	2	4	3	2	4	2	3	3	4	5	2	5	3	1	2	1	4	3	1	1	3	1	1	1	1	5	5	5	5
794	1	2	1	4	3	1	1	3	2	8	0	3	4	2	2	2	3	3	3	4	3	2	2	4	3	3	4	4	2	4	3	3	2	4	2	2	3	1	1	4	5
795	1	2	1	3	2	2	2	3	3	6	0	2	4	4	2	2	3	4	1	3	2	3	5	3	2	4	3	4	4	5	5	2	1	3	4	1	1	5	5	5	5
796	1	2	1	3	3	2	1	1	1	5	1	5	3	4	5	5	4	4	5	4	5	5	5	4	2	3	4	1	1	2	3	1	1	1	1	1	1	2	2	2	4
797	1	1	1	3	3	1	1	3	3	12	0	2	1	3	1	1	1	2	3	5	1	2	1	2	2	3	2	1	5	4	3	2	2	5	2	3	4	1	1	2	1
798	1	2	1	2	3	3	1	1	3	11	0	4	2	1	1	2	1	2	1	1	2	4	2	2	1	2	2	2	2	3	2	1	1	1	1	1	1	4	5	5	5
799	1	2	2	3	3	2	2	1	4	6	0	5	4	3	4	5	5	4	2	2	2	1	1	5	2	3	1	1	4	1	5	1	1	1	1	1	1	3	3	4	2
800	1	2	1	3	3	4	1	3	1	11	0	2	5	3	2	3	2	2	3	2	1	2	4	1	1	2	1	2	4	2	3	2	4	1	4	3	4	1	2	1	3
801	1	1	2	2	3	4	1	2	2	12	1	4	5	5	3	2	4	3	3	4	3	4	4	4	4	4	4	4	4	5	5	3	4	4	3	5	2	2	3	4	4
803	1	1	1	2	1	2	2	1	3	1	0	1	1	2	2	1	3	1	1	1	1	2	3	4	2	1	3	3	3	2	2	4	5	4	5	5	5	1	3	1	1
804	1	1	1	2	3	3	1	3	3	8	0	1	3	2	3	2	1	1	3	4	1	3	1	3	3	5	3	5	2	3	2	4	5	4	5	4	2	1	1	3	3
805	1	1	2	2	3	1	1	3	2	2	1	3	1	1	3	5	2	2	3	2	2	4	3	2	3	3	2	1	4	3	2	3	2	3	5	2	3	1	1	1	2
806	1	1	2	1	3	4	1	3	3	9	0	2	3	2	4	5	3	4	4	2	3	2	4	3	4	4	5	5	3	1	1	5	3	4	4	4	5	1	2	1	2
807	1	1	2	2	3	2	2	2	2	6	0	1	1	3	4	4	4	4	2	1	4	5	4	4	4	4	5	3	1	3	4	5	5	4	4	5	3	1	1	1	2
809	1	2	2	4	2	2	2	3	4	12	0	5	3	1	2	1	3	1	2	5	4	3	1	2	3	2	1	4	2	1	1	2	2	4	1	2	1	1	4	2	2
810	1	1	2	3	3	2	1	2	3	6	0	3	3	1	4	3	1	1	1	1	1	1	3	1	5	5	5	5	1	2	1	5	3	4	5	5	5	2	1	3	2
811	1	1	2	3	2	2	2	2	3	11	0	4	5	4	4	5	4	4	5	5	4	3	3	5	1	2	1	1	4	4	5	1	1	3	4	3	4	5	2	4	1
812	1	1	1	3	3	1	1	2	3	7	0	2	3	3	2	4	4	1	2	1	3	4	4	5	2	2	4	5	3	4	2	2	4	5	4	4	4	3	4	5	4
815	1	2	1	3	3	1	1	2	1	7	0	5	4	5	2	1	4	1	3	1	4	2	3	5	1	1	1	1	4	5	2	1	2	1	1	1	1	5	5	5	4
816	1	1	2	4	3	3	1	3	3	12	0	1	2	3	4	2	4	3	3	1	1	1	2	1	3	2	1	2	3	3	1	3	4	4	2	3	2	5	3	4	2
817	1	1	2	1	3	2	1	2	3	8	0	2	1	5	2	1	4	5	3	5	4	4	4	4	3	3	4	5	4	2	3	1	3	2	3	2	3	2	3	1	2
818	1	1	2	4	3	2	3	4	3	11	0	1	3	5	4	2	2	1	5	1	2	4	4	3	3	4	4	3	4	4	5	5	1	4	2	3	4	5	5	4	4
819	1	1	2	4	3	3	3	2	4	11	0	2	4	5	2	5	4	4	4	4	4	5	4	3	3	2	5	2	3	1	3	4	4	4	4	5	5	4	3	4	3
820	1	2	1	1	3	3	1	2	2	5	0	3	2	4	3	5	4	4	2	4	1	3	3	2	2	2	3	1	5	5	4	2	3	2	2	3	2	2	5	4	5
